# Supplementary material for: Twenty-four new species of Polycentropus (Trichoptera, Polycentropodidae) from Brazil
Source: Zookeys. 2011 Jan 19;(76):1–53. doi: 10.3897/zookeys.76.790 (PMC3088051; doi:10.3897/zookeys.76.790)
Supplement: XML Treatment for Polycentropus boraceia [file zookeys.76.790-treatment1.xml]

<!DOCTYPE tp:taxon-treatment
  PUBLIC "-//TaxonX//DTD Taxonomic Treatment Publishing DTD v0 20100105//EN" "tax-treatment-NSO.dtd">
<tp:taxon-treatment xmlns:tp="http://www.plazi.org/taxpub"><tp:treatment-meta><mixed-citation publication-type="journal"><person-group><name><surname>Hamilton</surname><given-names>Steven W.</given-names></name><name><surname>Holzenthal</surname><given-names>Ralph W.</given-names></name></person-group><article-title>Twenty-four new species of <italic>Polycentropus</italic> (Trichoptera, Polycentropodidae) from Brazil</article-title><source>Zookeys</source><day>19</day><month>1</month><year>2011</year><volume>2011</volume><issue>76</issue><fpage>1</fpage><lpage>53</lpage><pub-id pub-id-type="doi">10.3897/zookeys.76.790</pub-id></mixed-citation></tp:treatment-meta><tp:nomenclature><tp:taxon-name>
                        <tp:taxon-name-part taxon-name-part-type="genus">Polycentropus</tp:taxon-name-part>
                        <tp:taxon-name-part taxon-name-part-type="species">boraceia</tp:taxon-name-part>
                    		<object-id xmlns:xlink="http://www.w3.org/1999/xlink" xlink:type="simple">urn:lsid:zoobank.org:act:8B813827-03F9-4752-8D82-E0E79968F5F8</object-id>
                    </tp:taxon-name><tp:taxon-authority>Hamilton &amp; Holzenthal</tp:taxon-authority><tp:taxon-status xmlns:xlink="http://www.w3.org/1999/xlink" xlink:type="simple">sp. n.</tp:taxon-status><xref ref-type="fig" rid="F1">Fig. 1</xref><tp:nomenclature-citation-list><tp:nomenclature-citation><tp:taxon-name>Polycentropus</tp:taxon-name><comment> new species 7 <xref ref-type="bibr" rid="B7">Hamilton 1986</xref>: 93–94, 210; Fig. 6.10.</comment></tp:nomenclature-citation></tp:nomenclature-citation-list></tp:nomenclature><tp:treatment-sec sec-type="Description"><title>Description.</title><p>Similar to <tp:taxon-name>Polycentropus urubici</tp:taxon-name> Holzenthal &amp; Almeida (2003) in general form, <tp:taxon-name>Polycentropus boraceia</tp:taxon-name> sp. n. is particularly distinct in the much greater length and shape of the intermediate appendage and the general shape of the inferior appendage. Most similar to <tp:taxon-name>Polycentropus galharada</tp:taxon-name> sp. n., the shape of the inferior appendage in lateral and posterior views provides distinctive features that separate <tp:taxon-name>Polycentropus boraceia</tp:taxon-name> sp. n. from <tp:taxon-name>Polycentropus galharada</tp:taxon-name> sp. n. as well as other species of the <italic>urubici</italic> cluster. In particular, the dorsolateral flange of the<!--PageBreak--> inferior appendage is shorter and more dorsally rounded in lateral view and the mesoventral spine in posterior aspect is acute while in <tp:taxon-name>Polycentropus galharada</tp:taxon-name> sp. n. this spine is more angularly truncate.</p><sec sec-type="Adult"><title>Adult.</title><p>Length of forewing (male) 6.1–8.8 mm. Body dark brown to black; dorsum of head and thorax dark brown, clothed with long, erect dark setae; base of forewing <!--PageBreak-->with long, erect dark setae, general vestiture of forewing with fine black setae, lacking patches of pale setae; legs dark brown to black.</p></sec><sec sec-type="Male"><title>Male.</title><p>Genitalia as in <xref ref-type="fig" rid="F1">Fig. 1</xref>. Sternum IX in lateral view subtriangular, about 2/3 height of segment VIII; in ventral view quadrate, anterior corners sharply rounded, sides slightly constricted mesally, anterior margin moderately concave, posterior margin produced medially. Terga IX + X membranous. Intermediate appendage slightly sinuate, very long, length greater than height of abdomen, basal region turned laterad at base; in dorsal view nearly uniform in diameter throughout length, gradually narrowing apically. Mesolateral process of preanal appendage moderately long, digitate, apex rounded, at base narrowly joined to dorsal portion of mesoventral process; mesoventral process directed caudad, digitate, about 2/3 length of mesolateral process. Inferior appendage in lateral view short, somewhat triangular; posteroventral margin acute below moderate caudal emargination; dorsolateral flange relatively high, rounded dorsally, apically tapered to rounded or sharp point, with prominent apicoventral point, exposed in lateral view; mesoventral spine present, narrow, in lateral view acute, positioned medially; in ventral view inferior appendage broad basally, slender, tapering apically, caudomesal spine prominent, acute; mesoventral spine hidden. Phallobase short; in lateral view apicoventral projection narrow, slightly longer than apical diameter of phallobase apex, with 2 points; separated by shallow median groove; endothecal sclerotic band somewhat broad, becoming less sclerotized apically; endothecal spines absent; phallotremal sclerite narrow in dorsal aspect. Subphallic sclerite Y-shaped, arms long, pedicel with narrow lateral expansions; narrow in lateral view, ventrally somewhat narrowed.</p><fig id="F1" position="float" orientation="portrait"><label>Figure 1.</label><caption><p><tp:taxon-name>Polycentropus boraceia</tp:taxon-name> sp. n. Male genitalia: <bold>A</bold> lateral <bold>B</bold> dorsal <bold>C</bold> ventral <bold>D</bold> inferior appendages, caudal <bold>E</bold> phallus, lateral <bold>F</bold> phallus, dorsal <bold>G</bold> subphallic sclerite, caudal.</p></caption><graphic xmlns:xlink="http://www.w3.org/1999/xlink" xlink:href="ZooKeys-076-001-g001.jpg" position="float" orientation="portrait" xlink:type="simple"/></fig></sec></tp:treatment-sec><tp:treatment-sec sec-type="Holotype male"><title>Holotype male:</title><p><bold>BRAZIL: São Paulo:</bold> Estação Biológica Boraceia, Riberão Coruja, 2.iv.1977, C.M. &amp; O.S. Flint, Jr. (UMSP000136631) (NMNH).</p></tp:treatment-sec><tp:treatment-sec sec-type="Paratypes"><title>Paratypes:</title><p>same data as holotype, 7 males (NMNH); Res. Casa Grande, Pedreira, 13.x.1974, Froehlich, 1 male (in alcohol) (NMNH); Res. Casa Grande, Riberão Coruja, 26.i.1974, Froehlich, 1 male, 1 female (in alcohol) (NMNH); Est. Biol. Paranapiacaba, 6.viii. 1963, Froehlich, 1 male (in alcohol) (NMNH); same, except 27.viii.1963, 1 male (in alcohol) (NMNH); Estação Biológica Boraceia, Rio Guaratuba, 23°40.039'S, 45°53.759'W, 775 m, 17.iv.1998, Holzenthal, Melo, Froehlich, 1 male (UMSP); same, except 17.ix.2002, Blahnik, Prather, Melo, Froehlich, Silva, 1 male (UMSP).</p></tp:treatment-sec><tp:treatment-sec sec-type="Etymology"><title>Etymology.</title><p>Named for Estação Biológica Boraceia, the biological station located on the forested slopes of the Serra do Mar, where the holotype was collected.</p></tp:treatment-sec><ref-list><ref id="B7"><mixed-citation xmlns:xlink="http://www.w3.org/1999/xlink" xlink:type="simple"><person-group><name name-style="western"><surname>Hamilton</surname><given-names>SW</given-names></name></person-group> (<year>1986</year>)<source> Systematics and biogeography of the New World <italic>Polycentropus sensu lato</italic> (Trichoptera: Polycentropodidae)</source>. PhD dissertation, <publisher-loc>Clemson, South Carolina, United States</publisher-loc>: <publisher-name>Clemson University</publisher-name>.</mixed-citation></ref></ref-list></tp:taxon-treatment>
