# Supplementary material for: Twenty-four new species of Polycentropus (Trichoptera, Polycentropodidae) from Brazil
Source: Zookeys. 2011 Jan 19;(76):1–53. doi: 10.3897/zookeys.76.790 (PMC3088051; doi:10.3897/zookeys.76.790)
Supplement: XML Treatment for Polycentropus galharada [file zookeys.76.790-treatment2.xml]

<!DOCTYPE tp:taxon-treatment
  PUBLIC "-//TaxonX//DTD Taxonomic Treatment Publishing DTD v0 20100105//EN" "tax-treatment-NSO.dtd">
<tp:taxon-treatment xmlns:tp="http://www.plazi.org/taxpub"><tp:treatment-meta><mixed-citation publication-type="journal"><person-group><name><surname>Hamilton</surname><given-names>Steven W.</given-names></name><name><surname>Holzenthal</surname><given-names>Ralph W.</given-names></name></person-group><article-title>Twenty-four new species of <italic>Polycentropus</italic> (Trichoptera, Polycentropodidae) from Brazil</article-title><source>Zookeys</source><day>19</day><month>1</month><year>2011</year><volume>2011</volume><issue>76</issue><fpage>1</fpage><lpage>53</lpage><pub-id pub-id-type="doi">10.3897/zookeys.76.790</pub-id></mixed-citation></tp:treatment-meta><tp:nomenclature><tp:taxon-name>
                        <tp:taxon-name-part taxon-name-part-type="genus">Polycentropus</tp:taxon-name-part>
                        <tp:taxon-name-part taxon-name-part-type="species">galharada</tp:taxon-name-part>
                    		<object-id xmlns:xlink="http://www.w3.org/1999/xlink" xlink:type="simple">urn:lsid:zoobank.org:act:BF3019BD-3B2D-44FE-B25E-27FB65FBA33E</object-id>
                    </tp:taxon-name><tp:taxon-authority>Hamilton &amp; Holzenthal</tp:taxon-authority><tp:taxon-status xmlns:xlink="http://www.w3.org/1999/xlink" xlink:type="simple">sp. n.</tp:taxon-status><xref ref-type="fig" rid="F2">Fig. 2</xref></tp:nomenclature><tp:treatment-sec sec-type="Description"><title>Description.</title><p>As noted in the diagnosis of <tp:taxon-name>Polycentropus boraceia</tp:taxon-name>, this new species and the other 5 new species of the <italic>urubici</italic> cluster are similar to, but distinct from <tp:taxon-name>Polycentropus urubici</tp:taxon-name> based on<!--PageBreak--> the shape and length of the intermediate appendage as well as the shape of the inferior appendage. Separated from <tp:taxon-name>Polycentropus boraceia</tp:taxon-name> as noted above, <tp:taxon-name>Polycentropus galharada</tp:taxon-name> sp. n. also resembles <tp:taxon-name>Polycentropus froehlichi</tp:taxon-name> sp. n., <tp:taxon-name>Polycentropus ancistrus</tp:taxon-name> sp. n., and <tp:taxon-name>Polycentropus graciosa</tp:taxon-name> sp. n. in the shape of the inferior appendage. It is distinguished from these species in details of this organ, particularly in <!--PageBreak-->the shape of the dorsolateral flange and the caudomesal spine in addition to the shapes and relative lengths of the processes of the preanal appendage.</p><sec sec-type="Adult"><title>Adult.</title><p>Length of forewing (male) 7.5–8 mm. Body dark brown to black; dorsum of head and thorax black, clothed with long, erect dark setae; base of forewing with long, erect black setae, general vestiture of forewing with fine black setae, lacking patches of pale setae; legs dark brown to black.</p></sec><sec sec-type="Male"><title>Male.</title><p>Genitalia as in <xref ref-type="fig" rid="F2">Fig. 2</xref>. Sternum IX in lateral view broadly subtriangular, about 3/4 height of segment VIII; in ventral view quadrate, anterior corners very broadly rounded, sides straight, anterior margin deeply concave, posterior margin slightly concave. Terga IX + X membranous, slightly sclerotized ventrally. Intermediate appendage gently curving ventromesad, very long, length much greater than height of abdomen, basal region slightly expanded; in dorsal view nearly uniform in diameter throughout length, gradually narrowing apically. Mesolateral process of preanal appendage moderately long, digitate, apex somewhat swollen, rounded, at base narrowly joined to dorsal portion of mesoventral process; mesoventral process directed dorsocaudad, digitate, about 2/3 length of mesolateral process. Inferior appendage in lateral view moderately long, somewhat triangular; posteroventral margin acute below moderate (<xref ref-type="fig" rid="F2">Fig. 2A</xref>) to deep (<xref ref-type="fig" rid="F2">Fig. 2H</xref>) caudal emargination; dorsolateral flange low, somewhat straight with 2 shallow excavations of dorsal margin beyond midlength, apically tapered to sharp point, with prominent apicoventral point, exposed in lateral view; mesoventral spine present, narrow, in lateral view acute, positioned medially; in ventral view inferior appendage broad basally, slender, tapering apically, caudomesal spine prominent, acute; mesoventral spine hidden; apex angularly truncate. Phallobase moderately short; in lateral view apicoventral projection narrow, much longer than apical diameter of phallobase apex, with 2 points; separated by shallow median groove; endothecal sclerotic band somewhat broad, becoming less sclerotized apically; endothecal spines absent; phallotremal sclerite narrow in dorsal aspect. Subphallic sclerite Y-shaped, arms long, pedicel with broad lateral expansions; broad in lateral view, ventrally narrowed.</p><fig id="F2" position="float" orientation="portrait"><label>Figure 2.</label><caption><p><tp:taxon-name>Polycentropus galharada</tp:taxon-name> sp. n. Male genitalia: <bold>A</bold> lateral <bold>B</bold> dorsal <bold>C</bold> ventral <bold>D</bold> inferior appendages, caudal <bold>E</bold> phallus, lateral <bold>F</bold> phallus, dorsal <bold>G</bold> subphallic sclerite, caudal <bold>H</bold> inferior appendage, variant, lateral.</p></caption><graphic xmlns:xlink="http://www.w3.org/1999/xlink" xlink:href="ZooKeys-076-001-g002.jpg" position="float" orientation="portrait" xlink:type="simple"/></fig></sec></tp:treatment-sec><tp:treatment-sec sec-type="Holotype male"><title>Holotype male:</title><p><bold>BRAZIL: São Paulo:</bold> Parque Estadual de Campos do Jordão, Rio Galharada, 22°41.662'S, 45°27.783'W, 1530 m, 22.i.1998, Holzenthal, Froehlich, Paprocki (UMSP000033083) (MZUSP).</p></tp:treatment-sec><tp:treatment-sec sec-type="Paratypes"><title>Paratypes:</title><p><bold>BRAZIL: São Paulo:</bold> Parque Estadual de Campos do Jordão, Cachoeira Galharada, 22°41.735'S, 45°27.725'W, 1620 m, 7.iii.1996, Holzenthal, Rochetti, Oliveira, 4 males, 1 female (UMSP); same, 15.x.1998, Paprocki &amp; Froehlich, 1 male, 2 females (UMSP); Parque Estadual de Campos do Jordão, Rio Galharada, 22°41.662'S, 45°27.783'W, 1530 m, 4–5.iii.1996, Holzenthal &amp; Guahyba, 3 males (UFRJ); same, 22.i.1998, Holzenthal, Froehlich, Paprocki, 2 males (UFBA); Parque Estadual de Campos do Jordão, Campo do Meio, 22°41.750'S, 45°29.448'W, 1500 m, 6.iii.1996, Holzenthal &amp; Guahyba, 3 males (UMSP); same, 21.i.1998, Holzenthal, Froehlich, Paprocki, 1 male, 1 female (PUCMG); Rio Casquilho, 3.4 km NE Parque Estadual Campos do Jordão, 22°40.29'S, 45°27.87'W, 1550 m, 23.i.1998, Holzenthal, Froehlich, Paprocki, 2 males (NMNH); Serra do Japi, Córrego da Ermida and small dam, 23°12'S, 47°00'W, 9–10.xii.1997, Froehlich, 1 male (MZUSP).</p></tp:treatment-sec><tp:treatment-sec sec-type="Etymology"><title>Etymology.</title><p>Named for the type locality.</p><!--PageBreak--><!--PageBreak--></tp:treatment-sec></tp:taxon-treatment>
