# Supplementary material for: Twenty-four new species of Polycentropus (Trichoptera, Polycentropodidae) from Brazil
Source: Zookeys. 2011 Jan 19;(76):1–53. doi: 10.3897/zookeys.76.790 (PMC3088051; doi:10.3897/zookeys.76.790)
Supplement: XML Treatment for Polycentropus froehlichi [file zookeys.76.790-treatment3.xml]

<!DOCTYPE tp:taxon-treatment
  PUBLIC "-//TaxonX//DTD Taxonomic Treatment Publishing DTD v0 20100105//EN" "tax-treatment-NSO.dtd">
<tp:taxon-treatment xmlns:tp="http://www.plazi.org/taxpub"><tp:treatment-meta><mixed-citation publication-type="journal"><person-group><name><surname>Hamilton</surname><given-names>Steven W.</given-names></name><name><surname>Holzenthal</surname><given-names>Ralph W.</given-names></name></person-group><article-title>Twenty-four new species of <italic>Polycentropus</italic> (Trichoptera, Polycentropodidae) from Brazil</article-title><source>Zookeys</source><day>19</day><month>1</month><year>2011</year><volume>2011</volume><issue>76</issue><fpage>1</fpage><lpage>53</lpage><pub-id pub-id-type="doi">10.3897/zookeys.76.790</pub-id></mixed-citation></tp:treatment-meta><tp:nomenclature><tp:taxon-name>
                        <tp:taxon-name-part taxon-name-part-type="genus">Polycentropus</tp:taxon-name-part>
                        <tp:taxon-name-part taxon-name-part-type="species">froehlichi</tp:taxon-name-part>
                    		<object-id xmlns:xlink="http://www.w3.org/1999/xlink" xlink:type="simple">urn:lsid:zoobank.org:act:AFA47C3D-3C4E-458E-9EDE-515F63157527</object-id>
                    </tp:taxon-name><tp:taxon-authority>Hamilton &amp; Holzenthal</tp:taxon-authority><tp:taxon-status xmlns:xlink="http://www.w3.org/1999/xlink" xlink:type="simple">sp. n.</tp:taxon-status><xref ref-type="fig" rid="F3">Fig. 3</xref></tp:nomenclature><tp:treatment-sec sec-type="Description"><title>Description.</title><p>Resembling <tp:taxon-name>Polycentropus galharada</tp:taxon-name> mainly in the shape of the preanal and inferior appendages, <tp:taxon-name>Polycentropus froehlichi</tp:taxon-name> sp. n. is distinguished from that species and the other species of the <italic>urubici</italic> cluster particularly by the phallobase where the apicoventral process is relatively thick at its base and is perpendicular to the axis of phallobase, when viewed laterally. Also, the base of the mesoventral process of the preanal appendage of <tp:taxon-name>Polycentropus froehlichi</tp:taxon-name> sp. n. is much broader than that of <tp:taxon-name>Polycentropus galharada</tp:taxon-name>.</p><sec sec-type="Adult"><title>Adult.</title><p>Length of forewing (male) 7–7.5 mm. Body black; dorsum of head and thorax black, clothed with long, black setae; base of forewing with long, erect black setae, general vestiture of forewing with fine black setae, lacking patches of pale setae; legs dark brown to black.</p></sec><sec sec-type="Male"><title>Male.</title><p>Genitalia as in <xref ref-type="fig" rid="F3">Fig. 3</xref>. Sternum IX in lateral view broadly subtriangular, about 2/3 height of segment VIII; in ventral view slightly trapezoidal, anterior corners very broadly rounded, sides strongly constricted mesally, anterior margin moderately concave, posterior margin deeply and broadly concave. Terga IX + X membranous, slightly sclerotized ventrally; with several long, slender setae. Intermediate appendage slightly curved dorsad, very long, length much greater than height of abdomen, basal region slightly expanded; in dorsal view nearly uniform in diameter throughout length, gradually narrowing apically. Mesolateral process of preanal appendage moderately long, broadly digitate, apex rounded, at base narrowly joined to dorsal portion of mesoventral process; mesoventral process directed caudad, very broad basally, narrowing to irregularly rounded apex, about 1/2 length of mesolateral process. Inferior appendage in lateral view moderately long, somewhat triangular; posteroventral margin protruding, rounded below shallow caudal emargination; dorsolateral flange low, slightly rounded dorsally, apically tapered to sharp inturned point, without caudomesal spine; mesoventral spine present, broad, in lateral view obtuse, positioned medially; in ventral view inferior appendage broad basally, slender, tapering apically; mesoventral spine hidden; apex acute. Phallobase short; in lateral view apicoventral projection moderately broad, slightly shorter than diameter of apical diameter of phallobase apex, with 2 points; separated by shallow median groove; endothecal sclerotic band somewhat broad, becoming less sclerotized apically; phallotremal sclerite wide in dorsal aspect. Subphallic sclerite Y-shaped, arms short, pedicel with narrow lateral expansions; broad in lateral view, ventrally somewhat narrowed.</p><fig id="F3" position="float" orientation="portrait"><label>Figure 3.</label><caption><p><tp:taxon-name>Polycentropus froehlichi</tp:taxon-name> sp. n. Male genitalia: <bold>A</bold> lateral <bold>B</bold> dorsal <bold>C</bold> ventral <bold>D</bold> inferior appendages, caudal <bold>E</bold> phallus, lateral <bold>F</bold> phallus, dorsal <bold>G</bold> subphallic sclerite, caudal.</p></caption><graphic xmlns:xlink="http://www.w3.org/1999/xlink" xlink:href="ZooKeys-076-001-g003.jpg" position="float" orientation="portrait" xlink:type="simple"/></fig></sec></tp:treatment-sec><tp:treatment-sec sec-type="Holotype male"><title>Holotype male:</title><p><bold>BRAZIL: Santa Catarina:</bold> Morro da Igreja, Cachoeira Veu da Noiva, 28°04.595'S, 49°31.090'W, 1300 m, 5.iii.1998, Holzenthal, Froehlich, Paprocki (UMSP000033101) (MZUSP).</p></tp:treatment-sec><tp:treatment-sec sec-type="Paratypes"><title>Paratypes:</title><p><bold>BRAZIL: Santa Catarina:</bold> Urubici, Cachoeira Avencal, 28°02.839'S, 49°36.997'W, 1260 m, 6.iii.1998, Holzenthal, Froehlich, Paprocki, 1 male, 1 female (UMSP); same data as holotype, 1 male, 1 female (UMSP).</p></tp:treatment-sec><tp:treatment-sec sec-type="Etymology"><title>Etymology.</title><p>Named for the great Brazilian aquatic entomologist, Dr. Claudio G. Froehlich, University of São Paulo, in recognition of his lifelong study of the aquatic insects of Brazil.<!--PageBreak--></p></tp:treatment-sec></tp:taxon-treatment>
