# Supplementary material for: Twenty-four new species of Polycentropus (Trichoptera, Polycentropodidae) from Brazil
Source: Zookeys. 2011 Jan 19;(76):1–53. doi: 10.3897/zookeys.76.790 (PMC3088051; doi:10.3897/zookeys.76.790)
Supplement: XML Treatment for Polycentropus ancistrus [file zookeys.76.790-treatment4.xml]

<!DOCTYPE tp:taxon-treatment
  PUBLIC "-//TaxonX//DTD Taxonomic Treatment Publishing DTD v0 20100105//EN" "tax-treatment-NSO.dtd">
<tp:taxon-treatment xmlns:tp="http://www.plazi.org/taxpub"><tp:treatment-meta><mixed-citation publication-type="journal"><person-group><name><surname>Hamilton</surname><given-names>Steven W.</given-names></name><name><surname>Holzenthal</surname><given-names>Ralph W.</given-names></name></person-group><article-title>Twenty-four new species of <italic>Polycentropus</italic> (Trichoptera, Polycentropodidae) from Brazil</article-title><source>Zookeys</source><day>19</day><month>1</month><year>2011</year><volume>2011</volume><issue>76</issue><fpage>1</fpage><lpage>53</lpage><pub-id pub-id-type="doi">10.3897/zookeys.76.790</pub-id></mixed-citation></tp:treatment-meta><tp:nomenclature><tp:taxon-name>
                        <tp:taxon-name-part taxon-name-part-type="genus">Polycentropus</tp:taxon-name-part>
                        <tp:taxon-name-part taxon-name-part-type="species">ancistrus</tp:taxon-name-part>
                    		<object-id xmlns:xlink="http://www.w3.org/1999/xlink" xlink:type="simple">urn:lsid:zoobank.org:act:57255A7B-5BC9-4FE0-95B7-472D92952D73</object-id>
                    </tp:taxon-name><tp:taxon-authority>Hamilton &amp; Holzenthal</tp:taxon-authority><tp:taxon-status xmlns:xlink="http://www.w3.org/1999/xlink" xlink:type="simple">sp. n.</tp:taxon-status><xref ref-type="fig" rid="F4">Fig. 4.</xref></tp:nomenclature><tp:treatment-sec sec-type="Description"><title>Description.</title><p><tp:taxon-name>Polycentropus ancistrus</tp:taxon-name> sp. n. most closely resembles <tp:taxon-name>Polycentropus froehlichi</tp:taxon-name>. It is distinguished from <tp:taxon-name>Polycentropus froehlichi</tp:taxon-name> and the other <italic>urubici</italic> cluster species by the strongly incurved and acute apices of the dorsolateral flange and caudomesal spine of the inferior appendage as well as the near equal length of both processes of the preanal appendage.</p><sec sec-type="Adult"><title>Adult.</title><p>Length of forewing (male) 6 mm. Body brown; dorsum of head and thorax brown; legs stramineous.</p></sec><sec sec-type="Male"><title>Male.</title><p>Genitalia as in <xref ref-type="fig" rid="F4">Fig. 4</xref>. Sternum IX in lateral view nearly round, slightly greater than 1/2 height of segment VIII; in ventral view slightly trapezoidal, anterior corners very sharply rounded, sides slightly convex, narrowed posteriorly, anterior margin shallowly concave, posterior margin shallowly concave. Terga IX + X membranous. Intermediate appendage straight, very long, length much greater than height of abdomen, basal region simple, not expanded; in dorsal view nearly uniform in diameter throughout length, gradually narrowing apically. Mesolateral process of preanal appendage moderately long, digitate, apex rounded, at base broadly joined to dorsal 1/2 of mesoventral process; mesoventral process directed caudad, size and shape of mesolateral process, slightly shorter than length of mesolateral process. Inferior appendage in lateral view moderately long, somewhat triangular; posteroventral margin acute below shallow caudal emargination; dorsolateral flange low, slightly excavated medially, apically tapered to sharp inturned point, with prominent caudomesal spine, exposed in lateral view; mesoventral spine absent; in ventral view inferior appendage broad basally, slender, tapering apically, caudomesal spine prominent, acute. Phallobase moderately short; in lateral view apicoventral projection narrow, slightly longer than apical diameter of phallobase apex, with 2 points; separated by very shallow median groove; endothecal sclerotic band forming flanges within phallobase; phallotremal sclerite difficult to discern due to specimen condition. Subphallic sclerite Y-shaped, arms long, pedicel narrow; narrow in lateral view, ventrally somewhat narrowed.</p><fig id="F4" position="float" orientation="portrait"><label>Figure 4.</label><caption><p><tp:taxon-name>Polycentropus ancistrus</tp:taxon-name> sp. n. Male genitalia: <bold>A</bold> lateral <bold>B</bold> dorsal <bold>C</bold> ventral <bold>D</bold> inferior appendages, caudal <bold>E</bold> phallus, lateral <bold>F</bold> phallus, dorsal <bold>G</bold> subphallic sclerite, caudal.</p></caption><graphic xmlns:xlink="http://www.w3.org/1999/xlink" xlink:href="ZooKeys-076-001-g004.jpg" position="float" orientation="portrait" xlink:type="simple"/></fig></sec></tp:treatment-sec><tp:treatment-sec sec-type="Holotype male"><title>Holotype male:</title><p><bold>BRAZIL: São Paulo:</bold> Res. Casa Grande, Rib. Courja, á luz, 26.i.1974, Froehlich, (UMSP000131229) (in alcohol) (MZUSP).</p></tp:treatment-sec><tp:treatment-sec sec-type="Etymology"><title>Etymology.</title><p>From the Greek <italic>ankistron</italic> for fishhook, in reference to the caudomesal spines on the inferior appendage of the male genitalia.</p></tp:treatment-sec></tp:taxon-treatment>
