# Supplementary material for: Twenty-four new species of Polycentropus (Trichoptera, Polycentropodidae) from Brazil
Source: Zookeys. 2011 Jan 19;(76):1–53. doi: 10.3897/zookeys.76.790 (PMC3088051; doi:10.3897/zookeys.76.790)
Supplement: XML Treatment for Polycentropus graciosa [file zookeys.76.790-treatment5.xml]

<!DOCTYPE tp:taxon-treatment
  PUBLIC "-//TaxonX//DTD Taxonomic Treatment Publishing DTD v0 20100105//EN" "tax-treatment-NSO.dtd">
<tp:taxon-treatment xmlns:tp="http://www.plazi.org/taxpub"><tp:treatment-meta><mixed-citation publication-type="journal"><person-group><name><surname>Hamilton</surname><given-names>Steven W.</given-names></name><name><surname>Holzenthal</surname><given-names>Ralph W.</given-names></name></person-group><article-title>Twenty-four new species of <italic>Polycentropus</italic> (Trichoptera, Polycentropodidae) from Brazil</article-title><source>Zookeys</source><day>19</day><month>1</month><year>2011</year><volume>2011</volume><issue>76</issue><fpage>1</fpage><lpage>53</lpage><pub-id pub-id-type="doi">10.3897/zookeys.76.790</pub-id></mixed-citation></tp:treatment-meta><tp:nomenclature><tp:taxon-name>
                        <tp:taxon-name-part taxon-name-part-type="genus">Polycentropus</tp:taxon-name-part>
                        <tp:taxon-name-part taxon-name-part-type="species">graciosa</tp:taxon-name-part>
                    		<object-id xmlns:xlink="http://www.w3.org/1999/xlink" xlink:type="simple">urn:lsid:zoobank.org:act:98D3E5AB-723B-48BE-8184-ED084D0D5545</object-id>
                    </tp:taxon-name><tp:taxon-authority>Hamilton &amp; Holzenthal</tp:taxon-authority><tp:taxon-status xmlns:xlink="http://www.w3.org/1999/xlink" xlink:type="simple">sp. n.</tp:taxon-status><xref ref-type="fig" rid="F5">Fig. 5</xref></tp:nomenclature><tp:treatment-sec sec-type="Description"><title>Description.</title><p>Among the 6 new species in the <italic>urubici</italic> cluster, <tp:taxon-name>Polycentropus graciosa</tp:taxon-name> sp. n. resembles <tp:taxon-name>Polycentropus boraceia</tp:taxon-name>, <tp:taxon-name>Polycentropus galharada</tp:taxon-name>, <tp:taxon-name>Polycentropus froehlichi</tp:taxon-name>, and <tp:taxon-name>Polycentropus ancistrus</tp:taxon-name> in the shape of the inferior appendage with the elongate dorsolateral flange. In <tp:taxon-name>Polycentropus graciosa</tp:taxon-name> sp. n.,the dorsolateral <!--PageBreak-->flange of the inferior appendage is uniformly wide in lateral view and narrows relatively abruptly to a rounded or acute apex. Likewise, the caudomesal spine of the inferior appendage is absent, forming a rounded protrusion, and the mesoventral spine in posterior aspect is bifurcate unlike any of the aforementioned species.<!--PageBreak--></p><sec sec-type="Adult"><title>Adult.</title><p>Length of forewing (male) 7–8 mm. Body dark brown to black; dorsum of head and thorax black, clothed with long, black setae; base of forewing with long, erect black setae, general vestiture of forewing with fine black setae, lacking patches of pale setae; legs dark brown to black.</p></sec><sec sec-type="Male"><title>Male.</title><p>Genitalia as in <xref ref-type="fig" rid="F5">Fig. 5</xref>. Sternum IX in lateral view broadly subtriangular, about 3/4 height of segment VIII; in ventral view quadrate, anterior corners sharply rounded, sides slightly constricted mesally, anterior margin shallowly concave, posterior margin moderately concave with small, shallow convex medial region. Terga IX + X membranous. Intermediate appendage slightly curved dorsad, very long, length much greater than height of abdomen, basal region slightly expanded; in dorsal view nearly uniform in diameter throughout length, gradually narrowing apically. Mesolateral process of preanal appendage moderately long, digitate, apex roundly truncate, at base narrowly joined to dorsal portion of mesoventral process; mesoventral process directed caudad, broadly digitate, about 2/3 length of mesolateral process. Inferior appendage in lateral view moderately long, somewhat triangular; posteroventral margin protruding, rounded below shallow caudal emargination; dorsolateral flange low, slightly rounded dorsally, apically tapered to rounded point, without caudomesal spine; mesoventral spine present, broad, in lateral view acute, bifurcate, positioned well caudad; in ventral view inferior appendage broad basally, slender, tapering apically; mesoventral spine prominent; apex acute, bifurcate. Phallobase moderately short; in lateral view apicoventral projection narrow, approximately equal to apical diameter of phallobase apex, with 2 points; separated by shallow median groove; endothecal sclerotic band somewhat broad, becoming less sclerotized apically; endothecal spines absent; phallotremal sclerite wide in dorsal aspect. Subphallic sclerite U-shaped, arms long, pedicel with narrow lateral expansions; broad in lateral view, ventrally somewhat narrowed.</p><fig id="F5" position="float" orientation="portrait"><label>Figure 5.</label><caption><p><tp:taxon-name>Polycentropus graciosa</tp:taxon-name> sp. n. Male genitalia: <bold>A</bold> lateral (inset, variant of inferior appendage apex) <bold>B</bold> dorsal <bold>C</bold> ventral <bold>D</bold> inferior appendages, caudal <bold>E</bold> phallus, lateral <bold>F</bold> phallus, dorsal <bold>G</bold> subphallic sclerite, caudal.</p></caption><graphic xmlns:xlink="http://www.w3.org/1999/xlink" xlink:href="ZooKeys-076-001-g005.jpg" position="float" orientation="portrait" xlink:type="simple"/></fig></sec></tp:treatment-sec><tp:treatment-sec sec-type="Holotype male"><title>Holotype male:</title><p><bold>BRAZIL: Paraná:</bold> Rio Cascata, Graciosa, road to Morretes, 25°20.214'S, 48°53.971'W, 750 m, 10.i.1998, Holzenthal, Melo, Almeida (UMSP000033088) (MZUSP).</p></tp:treatment-sec><tp:treatment-sec sec-type="Paratypes"><title>Paratypes:</title><p>same data as holotype, 2 males, 1 female (UMSP), 1 female (MZUSP); <bold>Paraná:</bold> Quatro Barras, 900 m, 31.i.1993, V.O. Becker, 3 males, 2 females (NMNH).</p></tp:treatment-sec><tp:treatment-sec sec-type="Etymology"><title>Etymology.</title><p>Named for the type locality, a river flowing through the lush Atlantic forest of the Serra da Graciosa, Paraná, Brazil.</p></tp:treatment-sec></tp:taxon-treatment>
