# Supplementary material for: Twenty-four new species of Polycentropus (Trichoptera, Polycentropodidae) from Brazil
Source: Zookeys. 2011 Jan 19;(76):1–53. doi: 10.3897/zookeys.76.790 (PMC3088051; doi:10.3897/zookeys.76.790)
Supplement: XML Treatment for Polycentropus carioca [file zookeys.76.790-treatment6.xml]

<!DOCTYPE tp:taxon-treatment
  PUBLIC "-//TaxonX//DTD Taxonomic Treatment Publishing DTD v0 20100105//EN" "tax-treatment-NSO.dtd">
<tp:taxon-treatment xmlns:tp="http://www.plazi.org/taxpub"><tp:treatment-meta><mixed-citation publication-type="journal"><person-group><name><surname>Hamilton</surname><given-names>Steven W.</given-names></name><name><surname>Holzenthal</surname><given-names>Ralph W.</given-names></name></person-group><article-title>Twenty-four new species of <italic>Polycentropus</italic> (Trichoptera, Polycentropodidae) from Brazil</article-title><source>Zookeys</source><day>19</day><month>1</month><year>2011</year><volume>2011</volume><issue>76</issue><fpage>1</fpage><lpage>53</lpage><pub-id pub-id-type="doi">10.3897/zookeys.76.790</pub-id></mixed-citation></tp:treatment-meta><tp:nomenclature><tp:taxon-name>
                        <tp:taxon-name-part taxon-name-part-type="genus">Polycentropus</tp:taxon-name-part>
                        <tp:taxon-name-part taxon-name-part-type="species">carioca</tp:taxon-name-part>
                    		<object-id xmlns:xlink="http://www.w3.org/1999/xlink" xlink:type="simple">urn:lsid:zoobank.org:act:DDDEDD30-FF55-4D22-9D16-0D336CC94874</object-id>
                    </tp:taxon-name><tp:taxon-authority>Hamilton &amp; Holzenthal</tp:taxon-authority><tp:taxon-status xmlns:xlink="http://www.w3.org/1999/xlink" xlink:type="simple">sp. n.</tp:taxon-status><xref ref-type="fig" rid="F6">Fig. 6</xref></tp:nomenclature><tp:treatment-sec sec-type="Description"><title>Description.</title><p><tp:taxon-name>Polycentropus carioca</tp:taxon-name> sp. n. is the most unusual of the species in the <italic>urubici</italic> cluster. In lateral view, the mesoventral process of the preanal appendage is nearly as wide as long, while in the other 6 species this process is always much narrower relative to its length. Also, in lateral view the inferior appendage in <tp:taxon-name>Polycentropus carioca</tp:taxon-name> sp. n.is short <!--PageBreak-->with the dorsolateral flange being compacted and rounded while the mesoventral spine in posterior view is large and erect.</p><sec sec-type="Adult"><title>Adult.</title><p>Adult. Length of forewing (male) 7 mm. Body dark brown; dorsum of head and thorax dark brown, clothed with long, erect dark setae; base of forewing with long, erect dark setae, general vestiture of forewing with fine black setae, lacking patches of pale setae; legs dark brown to black.<!--PageBreak--></p></sec><sec sec-type="Male"><title>Male.</title><p>Male. Genitalia as in <xref ref-type="fig" rid="F6">Fig. 6</xref>. Sternum IX in lateral view nearly round, approximately 1/2 height of segment VIII; in ventral view quadrate, anterior corners very broadly rounded, sides slightly constricted posteriorly, posterior margin moderately concave with small, shallow convex medial region. Terga IX + X mostly membranous with light dorsal sclerotization basally; with numerous scattered minute spicules. Intermediate appendage straight, very long, length greater than height of abdomen, basal region simple, not expanded; in dorsal view nearly uniform in diameter throughout length, gradually narrowing apically. Mesolateral process of preanal appendage moderately long, digitate, apex rounded, at base narrowly joined to dorsal portion of mesoventral process; mesoventral process directed ventrocaudad, broadly truncate, about 2/3 length of mesolateral process. Inferior appendage in lateral view short, somewhat triangular; posteroventral margin protruding, rounded below shallow caudal emargination; dorsolateral flange relatively high, rounded dorsally, without caudomesal spine; mesoventral spine large, erect, narrow, in lateral view acute, positioned more basad; in ventral view inferior appendage rhomboidal, broadest apically; mesoventral spine with apex visible. Phallobase moderately short; much longer than apical diameter of phallobase apex, with 1 point; endothecal sclerotic band narrow, becoming less sclerotized apically; endothecal spines absent; phallotremal sclerite narrow in dorsal aspect. Subphallic sclerite Y-shaped, arms long, pedicel with broad lateral expansions; narrow in lateral view, ventrally somewhat narrowed.</p><fig id="F6" position="float" orientation="portrait"><label>Figure 6.</label><caption><p><tp:taxon-name>Polycentropus carioca</tp:taxon-name> sp. n. Male genitalia: <bold>A</bold> lateral <bold>B</bold> dorsal <bold>C</bold> ventral <bold>D</bold> inferior appendages, caudal <bold>E</bold> phallus, lateral <bold>F</bold> subphallic sclerite, caudal.</p></caption><graphic xmlns:xlink="http://www.w3.org/1999/xlink" xlink:href="ZooKeys-076-001-g006.jpg" position="float" orientation="portrait" xlink:type="simple"/></fig></sec></tp:treatment-sec><tp:treatment-sec sec-type="Holotype male"><title>Holotype male:</title><p><bold>BRAZIL: Rio de Janeiro:</bold> Parque Nacional da Serra dos Órgãos, Rio Beija-flor, 22°27.063'S, 43°00.065'W, 1125 m, 27.ii.2002, Holzenthal, Blahnik, Paprocki, Prather (UMSP000136602) (MZUSP).</p></tp:treatment-sec><tp:treatment-sec sec-type="Paratype"><title>Paratype:</title><p>same data as holotype, 1 female (MZUSP).</p></tp:treatment-sec><tp:treatment-sec sec-type="Etymology"><title>Etymology.</title><p><italic>Carioca</italic> is the Portuguese demonym for the inhabitants of the city of Rio de Janeiro.</p></tp:treatment-sec></tp:taxon-treatment>
