# Supplementary material for: Twenty-four new species of Polycentropus (Trichoptera, Polycentropodidae) from Brazil
Source: Zookeys. 2011 Jan 19;(76):1–53. doi: 10.3897/zookeys.76.790 (PMC3088051; doi:10.3897/zookeys.76.790)
Supplement: XML Treatment for Polycentropus fluminensis [file zookeys.76.790-treatment7.xml]

<!DOCTYPE tp:taxon-treatment
  PUBLIC "-//TaxonX//DTD Taxonomic Treatment Publishing DTD v0 20100105//EN" "tax-treatment-NSO.dtd">
<tp:taxon-treatment xmlns:tp="http://www.plazi.org/taxpub"><tp:treatment-meta><mixed-citation publication-type="journal"><person-group><name><surname>Hamilton</surname><given-names>Steven W.</given-names></name><name><surname>Holzenthal</surname><given-names>Ralph W.</given-names></name></person-group><article-title>Twenty-four new species of <italic>Polycentropus</italic> (Trichoptera, Polycentropodidae) from Brazil</article-title><source>Zookeys</source><day>19</day><month>1</month><year>2011</year><volume>2011</volume><issue>76</issue><fpage>1</fpage><lpage>53</lpage><pub-id pub-id-type="doi">10.3897/zookeys.76.790</pub-id></mixed-citation></tp:treatment-meta><tp:nomenclature><tp:taxon-name>
                        <tp:taxon-name-part taxon-name-part-type="genus">Polycentropus</tp:taxon-name-part>
                        <tp:taxon-name-part taxon-name-part-type="species">fluminensis</tp:taxon-name-part>
                    		<object-id xmlns:xlink="http://www.w3.org/1999/xlink" xlink:type="simple">urn:lsid:zoobank.org:act:A16AC0C6-F467-4EA0-90BB-004170F7F224</object-id>
                    </tp:taxon-name><tp:taxon-authority>Hamilton &amp; Holzenthal</tp:taxon-authority><tp:taxon-status xmlns:xlink="http://www.w3.org/1999/xlink" xlink:type="simple">sp. n.</tp:taxon-status><xref ref-type="fig" rid="F7">Fig. 7</xref><tp:nomenclature-citation-list><tp:nomenclature-citation><tp:taxon-name>Polycentropus</tp:taxon-name><comment> new species 1 <xref ref-type="bibr" rid="B7">Hamilton 1986</xref>: 85–86, 198; Fig. 6.4.</comment></tp:nomenclature-citation></tp:nomenclature-citation-list></tp:nomenclature><tp:treatment-sec sec-type="Description"><title>Description.</title><p><tp:taxon-name>Polycentropus fluminensis</tp:taxon-name> sp. n., and the other 9 species of the <italic>aguyje</italic> cluster show similarities in the shape of both processes of the preanal appendage, the strongly, often decurved intermediate appendage and the general appearance of the inferior appendage. Among the 10 species of this cluster, <tp:taxon-name>Polycentropus fluminensis</tp:taxon-name> sp. n.has the shortest and most compact inferior appendage with a strongly reduced dorsolateral plane and the mesoventral process of the preanal appendage is notably broad and short, barely exceeding the mesoventral process.</p><sec sec-type="Adult"><title>Adult.</title><p>Length of forewing (male) 6.5–7.5 mm. Body dark brown to black; dorsum of head and thorax black, clothed with long, black setae; base of forewing with long, <!--PageBreak-->erect black setae, general vestiture of forewing with fine black setae, lacking patches of pale setae; legs dark brown to black.</p></sec><sec sec-type="Male"><title>Male.</title><p>Genitalia as in <xref ref-type="fig" rid="F7">Fig. 7</xref>. Sternum IX in lateral view broadly subtriangular, about 2/3 height of segment VIII; in ventral view slightly trapezoidal, anterior co<!--PageBreak-->rners sharply rounded, sides very slightly constricted mesally, anterior margin deeply concave, posterior margin slightly concave with broad, shallow convex medial region. Terga IX + X membranous. Intermediate appendage gently curving ventromesad, long, length slightly greater than height of abdomen, basal region slightly expanded; in dorsal view nearly uniform in diameter throughout length, gradually narrowing apically. Mesolateral process of preanal appendage short, apex rounded, with slight apicoventral extension, at base broadly joined to mesoventral process; mesoventral process directed caudad, digitate, equal in length to mesolateral process. Inferior appendage in lateral view very short, generally oval; dorsolateral flange very low, rounded dorsally, with prominent caudomesal spine, exposed in lateral view; mesoventral spine present, broad, in lateral view rounded, positioned well basad; in ventral view inferior appendage approximately oval, caudomesal spine prominent, acute. Phallobase moderately short; in lateral view apicoventral projection narrow, slightly longer than apical diameter of phallobase apex, with 1 point; endothecal sclerotic band narrow, ending in pair of small spines resembling a claw-hammer; endothecal spines absent; phallotremal sclerite wide in dorsal aspect. Subphallic sclerite Y-shaped, arms long, pedicel with broad lateral expansions; narrow in lateral view, ventrally somewhat broadened.</p><fig id="F7" position="float" orientation="portrait"><label>Figure 7.</label><caption><p><tp:taxon-name>Polycentropus fluminensis</tp:taxon-name> sp. n. Male genitalia: <bold>A</bold> lateral <bold>B</bold> dorsal <bold>C</bold> ventral <bold>D</bold> inferior appendages, caudal <bold>E</bold> phallus, lateral <bold>F</bold> phallus, dorsal <bold>G</bold> phallobase, caudal <bold>H</bold> subphallic sclerite, caudal.</p></caption><graphic xmlns:xlink="http://www.w3.org/1999/xlink" xlink:href="ZooKeys-076-001-g007.jpg" position="float" orientation="portrait" xlink:type="simple"/></fig></sec></tp:treatment-sec><tp:treatment-sec sec-type="Holotype male"><title>Holotype male:</title><p><bold>BRAZIL: Rio de Janeiro:</bold> km 17, 18 km S of Teresopolis, 1180 m, 18–19.iv.1977, C.M. &amp; O.S. Flint, Jr. (UMSP000136606) (NMNH).</p></tp:treatment-sec><tp:treatment-sec sec-type="Paratypes"><title>Paratypes:</title><p>same data as holotype, 5 males, 2 females (NMNH); <bold>Minas Gerais:</bold> Parque Nacional do Caparaó, small trib to Rio Caparaó, Vale Verde, 20°25.029'S, 41°50.767'W, 1350 m, 12–14.iii.2002, Holzenthal, 1 male (in alcohol) (UMSP); <bold>Rio de Janeiro:</bold> Parque Nacional da Serra dos Órgãos, Rio Paquequer, 22°26.992'S, 42°59.899'W, 1000 m, 26.ii.2002, Holzenthal, Blahnik, Paprocki, Prather, 1 male (UMSP).</p></tp:treatment-sec><tp:treatment-sec sec-type="Etymology"><title>Etymology.</title><p>The word <italic>fluminensis</italic> is derived from the Portuguese demonym for the inhabitants of the state of Rio de Janeiro.</p></tp:treatment-sec><ref-list><ref id="B7"><mixed-citation xmlns:xlink="http://www.w3.org/1999/xlink" xlink:type="simple"><person-group><name name-style="western"><surname>Hamilton</surname><given-names>SW</given-names></name></person-group> (<year>1986</year>)<source> Systematics and biogeography of the New World <italic>Polycentropus sensu lato</italic> (Trichoptera: Polycentropodidae)</source>. PhD dissertation, <publisher-loc>Clemson, South Carolina, United States</publisher-loc>: <publisher-name>Clemson University</publisher-name>.</mixed-citation></ref></ref-list></tp:taxon-treatment>
