# Supplementary material for: Twenty-four new species of Polycentropus (Trichoptera, Polycentropodidae) from Brazil
Source: Zookeys. 2011 Jan 19;(76):1–53. doi: 10.3897/zookeys.76.790 (PMC3088051; doi:10.3897/zookeys.76.790)
Supplement: XML Treatment for Polycentropus soniae [file zookeys.76.790-treatment9.xml]

<!DOCTYPE tp:taxon-treatment
  PUBLIC "-//TaxonX//DTD Taxonomic Treatment Publishing DTD v0 20100105//EN" "tax-treatment-NSO.dtd">
<tp:taxon-treatment xmlns:tp="http://www.plazi.org/taxpub"><tp:treatment-meta><mixed-citation publication-type="journal"><person-group><name><surname>Hamilton</surname><given-names>Steven W.</given-names></name><name><surname>Holzenthal</surname><given-names>Ralph W.</given-names></name></person-group><article-title>Twenty-four new species of <italic>Polycentropus</italic> (Trichoptera, Polycentropodidae) from Brazil</article-title><source>Zookeys</source><day>19</day><month>1</month><year>2011</year><volume>2011</volume><issue>76</issue><fpage>1</fpage><lpage>53</lpage><pub-id pub-id-type="doi">10.3897/zookeys.76.790</pub-id></mixed-citation></tp:treatment-meta><tp:nomenclature><tp:taxon-name>
                        <tp:taxon-name-part taxon-name-part-type="genus">Polycentropus</tp:taxon-name-part>
                        <tp:taxon-name-part taxon-name-part-type="species">soniae</tp:taxon-name-part>
                    		<object-id xmlns:xlink="http://www.w3.org/1999/xlink" xlink:type="simple">urn:lsid:zoobank.org:act:34524969-D2DC-4AD6-94A7-6523CBC47433</object-id>
                    </tp:taxon-name><tp:taxon-authority>Hamilton &amp; Holzenthal</tp:taxon-authority><tp:taxon-status xmlns:xlink="http://www.w3.org/1999/xlink" xlink:type="simple">sp. n.</tp:taxon-status><xref ref-type="fig" rid="F9">Fig. 9</xref></tp:nomenclature><tp:treatment-sec sec-type="Description"><title>Description.</title><p><tp:taxon-name>Polycentropus soniae</tp:taxon-name> sp. n. most closely resembles <tp:taxon-name>Polycentropus fluminensis</tp:taxon-name> and <tp:taxon-name>Polycentropus tripui</tp:taxon-name>, particularly in the ventral aspect of the compact inferior appendage. It can be separated from these species by the angular dorsolateral flange of the inferior appendage and the narrower and rounded mesolateral process of the preanal appendage.</p><sec sec-type="Adult"><title>Adult.</title><p>Length of forewing (male) 6–7 mm. Body dark brown to black; dorsum of head and thorax black, clothed with long, erect dark setae; base of forewing with long, erect black setae, general vestiture of forewing with fine black setae, lacking patches of pale setae; legs dark brown to black.</p></sec><sec sec-type="Male"><title>Male.</title><p><!--PageBreak-->Genitalia as in <xref ref-type="fig" rid="F9">Fig. 9</xref>. Sternum IX in lateral view broadly subtriangular, about 3/4 height of segment VIII; in ventral view trapezoidal, anterior corners broadly rounded, sides very slightly constricted mesally, anteriorly, posterior margin slightly concave with very broad, shallow convex medial region. Terga IX + X membranous. Intermediate appendage slightly curved on basal 1/3 and relatively straight for remainder of length, long, length slightly greater than height of abdomen, basal region<!--PageBreak--> slightly expanded; in dorsal view nearly uniform in diameter throughout length, gradually narrowing apically. Mesolateral process of preanal appendage very short, apex rounded, at base broadly joined to ventral 2/3 of mesoventral process; mesoventral process directed caudad, broadly digitate, slightly shorter than length of mesolateral process. Inferior appendage in lateral view short, quadrate; dorsolateral flange low, straight dorsally, with prominent caudomesal spine, exposed in lateral view; mesoventral spine present, broad, in lateral view rounded, positioned more basad; in ventral view inferior appendage approximately oval, caudomesal spine prominent, acute; mesoventral spine hidden. Phallobase short; in lateral view apicoventral projection narrow, much shorter than diameter of apical diameter of phallobase apex, with 1 point; endothecal sclerotic band narrow, becoming rapidly less sclerotized toward apex; endothecal spines absent; phallotremal sclerite wide in dorsal aspect. Subphallic sclerite Y-shaped, arms long, pedicel with broad lateral expansions; broad in lateral view, ventrally narrowed.</p><fig id="F9" position="float" orientation="portrait"><label>Figure 9.</label><caption><p><tp:taxon-name>Polycentropus soniae</tp:taxon-name> sp. n. Male genitalia: <bold>A</bold> lateral <bold>B</bold> dorsal <bold>C</bold> ventral <bold>D</bold> inferior appendages, caudal <bold>E</bold> phallus, lateral <bold>F</bold> phallus, dorsal <bold>G</bold> subphallic sclerite, caudal.</p></caption><graphic xmlns:xlink="http://www.w3.org/1999/xlink" xlink:href="ZooKeys-076-001-g009.jpg" position="float" orientation="portrait" xlink:type="simple"/></fig></sec></tp:treatment-sec><tp:treatment-sec sec-type="Holotype male"><title>Holotype male:</title><p><bold>BRAZIL: Paraná:</bold> Rio Mãe Catira, 10 km N Porto de Cima, 25°21.821'S, 48°52.473'W, 200 m, 8–9.xii.1997, Holzenthal &amp; Huisman (UMSP000033175) (MZUSP).</p></tp:treatment-sec><tp:treatment-sec sec-type="Paratypes"><title>Paratypes:</title><p><bold>BRAZIL: Paraná:</bold> same data as holotype, 10 males, 3 females (UFBA), 10 males, 3 females (UFRJ), 10 males, 3 females (MZUSP), 10 males, 2 females (NMNH), 20 males, 6 females (UMSP); trib. to Rio Mãe Catira, 10.5 km N Porto de Cima, 25°21.778'S, 48°52.590'W, 200 m, 10.xii.1997, Holzenthal &amp; Huisman, 28 males, 2 females (UMSP).</p></tp:treatment-sec><tp:treatment-sec sec-type="Etymology"><title>Etymology.</title><p>Named for Dr. Sonia N. Lazzari, professor of entomology at the Universidade Federal do Paraná, Curitiba, Brazil, in appreciation of her help and friendship during the junior author’s studies in Brazil.</p></tp:treatment-sec></tp:taxon-treatment>
