# Supplementary material for: Twenty-four new species of Polycentropus (Trichoptera, Polycentropodidae) from Brazil
Source: Zookeys. 2011 Jan 19;(76):1–53. doi: 10.3897/zookeys.76.790 (PMC3088051; doi:10.3897/zookeys.76.790)
Supplement: XML Treatment for Polycentropus cheliceratus [file zookeys.76.790-treatment10.xml]

<!DOCTYPE tp:taxon-treatment
  PUBLIC "-//TaxonX//DTD Taxonomic Treatment Publishing DTD v0 20100105//EN" "tax-treatment-NSO.dtd">
<tp:taxon-treatment xmlns:tp="http://www.plazi.org/taxpub"><tp:treatment-meta><mixed-citation publication-type="journal"><person-group><name><surname>Hamilton</surname><given-names>Steven W.</given-names></name><name><surname>Holzenthal</surname><given-names>Ralph W.</given-names></name></person-group><article-title>Twenty-four new species of <italic>Polycentropus</italic> (Trichoptera, Polycentropodidae) from Brazil</article-title><source>Zookeys</source><day>19</day><month>1</month><year>2011</year><volume>2011</volume><issue>76</issue><fpage>1</fpage><lpage>53</lpage><pub-id pub-id-type="doi">10.3897/zookeys.76.790</pub-id></mixed-citation></tp:treatment-meta><tp:nomenclature><tp:taxon-name>
                        <tp:taxon-name-part taxon-name-part-type="genus">Polycentropus</tp:taxon-name-part>
                        <tp:taxon-name-part taxon-name-part-type="species">cheliceratus</tp:taxon-name-part>
                    		<object-id xmlns:xlink="http://www.w3.org/1999/xlink" xlink:type="simple">urn:lsid:zoobank.org:act:E09DE9A9-2B59-4D75-86B6-03A5EA4EEE81</object-id>
                    </tp:taxon-name><tp:taxon-authority>Hamilton &amp; Holzenthal</tp:taxon-authority><tp:taxon-status xmlns:xlink="http://www.w3.org/1999/xlink" xlink:type="simple">sp. n.</tp:taxon-status><xref ref-type="fig" rid="F10">Fig. 10</xref><tp:nomenclature-citation-list><tp:nomenclature-citation><tp:taxon-name>Polycentropus</tp:taxon-name><comment> new species 2 <xref ref-type="bibr" rid="B7">Hamilton 1986</xref>: 86–87, 199; Fig. 6.5.</comment></tp:nomenclature-citation></tp:nomenclature-citation-list></tp:nomenclature><tp:treatment-sec sec-type="Description"><title>Description.</title><p>Very similar to <tp:taxon-name>Polycentropus minero</tp:taxon-name> sp. n., <tp:taxon-name>Polycentropus cheliceratus</tp:taxon-name> sp. n.can be distinguished from that species as well as the other 8 species of the <italic>aguyje</italic> cluster by the shape of the inferior appendage in both lateral and ventral views as well as the lateral aspect of the preanal appendage. Compared to <tp:taxon-name>Polycentropus minero</tp:taxon-name> sp. n., in lateral view, the caudoventral corner and the dorsoventral flange of the inferior appendage are less angular and the mesoventral spine is absent. Also, in <tp:taxon-name>Polycentropus cheliceratus</tp:taxon-name> sp. n. the mesolateral process of the preanal appendage is smaller in dorsoventral length and its mesoventral process is more slender and longer compared to the mesolateral process.</p><sec sec-type="Adult"><title>Adult.</title><p>Length of forewing (male) 6.6–7.6 mm. Body dark brown to black; dorsum of head and thorax black, clothed with long, black setae; base of forewing with long, <!--PageBreak-->erect black setae, general vestiture of forewing with fine black setae, lacking patches of pale setae; legs brown.</p></sec><sec sec-type="Male"><title>Male.</title><p>Genitalia as in <xref ref-type="fig" rid="F10">Fig. 10</xref>. Sternum IX in lateral view quadrate, about 2/3 height of segment VIII; in ventral view slightly trapezoidal, anterior corners sharply rounded, sides very slightly constricted mesally, anterior margin deeply concave, posterior margin slightly concave with broad, shallow convex medial region. Terga IX + X membranous, slightly sclerotized ventrally. Intermediate appendage gently curving ventromesad, moderate elongated length about equal to height of sternum IX, basal region simple, not expanded; in dorsal view nearly uniform in diameter throughout length, gradually narrowing apically. Mesolateral process of preanal appendage short, apex rounded, at base broadly joined to mesoventral process; mesoventral process directed ventrad to rounded point, digitate, equal in length to mesolateral process. Inferior appendage in lateral view short, generally round; dorsolateral flange low, rounded dorsally, with prominent caudomesal spine, partially exposed in lateral view; mesoventral spine absent; in ventral view inferior appendage<!--PageBreak--> approximately oval, caudomesal spine prominent, acute. Phallobase moderately short; in lateral view apicoventral projection narrow, slightly longer than apical diameter of phallobase apex, with 1 point; endothecal sclerotic band very narrow, becoming less sclerotized apically; endothecal spines absent; phallotremal sclerite narrow in dorsal aspect. Subphallic sclerite Y-shaped, arms long, pedicel narrow in posterior and lateral views.</p><fig id="F10" position="float" orientation="portrait"><label>Figure 10.</label><caption><p><tp:taxon-name>Polycentropus cheliceratus</tp:taxon-name> sp. n. Male genitalia: <bold>A</bold> lateral <bold>B</bold> dorsal <bold>C</bold> ventral <bold>D</bold> inferior appendages, caudal <bold>E</bold> phallus, lateral <bold>F</bold> phallus, dorsal <bold>G</bold> phallobase, caudal <bold>H</bold> subphallic sclerite, caudal.</p></caption><graphic xmlns:xlink="http://www.w3.org/1999/xlink" xlink:href="ZooKeys-076-001-g010.jpg" position="float" orientation="portrait" xlink:type="simple"/></fig></sec></tp:treatment-sec><tp:treatment-sec sec-type="Holotype male"><title>Holotype male:</title><p><bold>BRAZIL: Rio de Janeiro:</bold> km 17, 18 km S of Teresopolis, 1180 m, 18–19.iv.1977, C.M. &amp; O.S. Flint, Jr. (UMSP000136614) (NMNH).</p></tp:treatment-sec><tp:treatment-sec sec-type="Paratypes"><title>Paratypes:</title><p><bold>BRAZIL:</bold> same data as holotype, 1 male (NMNH); <bold>Rio de Janeiro:</bold> Nova Friburgo, municipal water supply, 950 m, 24.iv.1977, C.M. &amp; O.S. Flint, Jr., 3 males, 1 female (NMNH).</p></tp:treatment-sec><tp:treatment-sec sec-type="Etymology"><title>Etymology.</title><p>From the Latin <italic>chela</italic> (Greek <italic>chele</italic>) for claw, in reference to the claw-like form of the inferior appendage of the male genitalia, particularly when viewed in ventral aspect.</p></tp:treatment-sec><ref-list><ref id="B7"><mixed-citation xmlns:xlink="http://www.w3.org/1999/xlink" xlink:type="simple"><person-group><name name-style="western"><surname>Hamilton</surname><given-names>SW</given-names></name></person-group> (<year>1986</year>)<source> Systematics and biogeography of the New World <italic>Polycentropus sensu lato</italic> (Trichoptera: Polycentropodidae)</source>. PhD dissertation, <publisher-loc>Clemson, South Carolina, United States</publisher-loc>: <publisher-name>Clemson University</publisher-name>.</mixed-citation></ref></ref-list></tp:taxon-treatment>
