# Supplementary material for: Twenty-four new species of Polycentropus (Trichoptera, Polycentropodidae) from Brazil
Source: Zookeys. 2011 Jan 19;(76):1–53. doi: 10.3897/zookeys.76.790 (PMC3088051; doi:10.3897/zookeys.76.790)
Supplement: XML Treatment for Polycentropus minero [file zookeys.76.790-treatment11.xml]

<!DOCTYPE tp:taxon-treatment
  PUBLIC "-//TaxonX//DTD Taxonomic Treatment Publishing DTD v0 20100105//EN" "tax-treatment-NSO.dtd">
<tp:taxon-treatment xmlns:tp="http://www.plazi.org/taxpub"><tp:treatment-meta><mixed-citation publication-type="journal"><person-group><name><surname>Hamilton</surname><given-names>Steven W.</given-names></name><name><surname>Holzenthal</surname><given-names>Ralph W.</given-names></name></person-group><article-title>Twenty-four new species of <italic>Polycentropus</italic> (Trichoptera, Polycentropodidae) from Brazil</article-title><source>Zookeys</source><day>19</day><month>1</month><year>2011</year><volume>2011</volume><issue>76</issue><fpage>1</fpage><lpage>53</lpage><pub-id pub-id-type="doi">10.3897/zookeys.76.790</pub-id></mixed-citation></tp:treatment-meta><tp:nomenclature><tp:taxon-name>
                        <tp:taxon-name-part taxon-name-part-type="genus">Polycentropus</tp:taxon-name-part>
                        <tp:taxon-name-part taxon-name-part-type="species">minero</tp:taxon-name-part>
                    		<object-id xmlns:xlink="http://www.w3.org/1999/xlink" xlink:type="simple">urn:lsid:zoobank.org:act:FE9BF381-404C-4B17-B98E-0699A5F2512D</object-id>
                    </tp:taxon-name><tp:taxon-authority>Hamilton &amp; Holzenthal</tp:taxon-authority><tp:taxon-status xmlns:xlink="http://www.w3.org/1999/xlink" xlink:type="simple">sp. n.</tp:taxon-status><xref ref-type="fig" rid="F11">Fig. 11</xref><tp:nomenclature-citation-list><tp:nomenclature-citation><tp:taxon-name>Polycentropus</tp:taxon-name><comment> new species 5 <xref ref-type="bibr" rid="B7">Hamilton 1986</xref>: 90–91, 202; Fig. 6.8.</comment></tp:nomenclature-citation></tp:nomenclature-citation-list></tp:nomenclature><tp:treatment-sec sec-type="Description"><title>Description.</title><p>Similar to <tp:taxon-name>Polycentropus cheliceratus</tp:taxon-name>, the more angular shape of the inferior appendage in lateral and ventral aspects as well as the lateral view of the preanal appendage with its larger mesolateral process and shorter, thick mesoventral process distinguishes <tp:taxon-name>Polycentropus minero</tp:taxon-name> sp. n. from it and other similar species of the <italic>aguyje</italic> cluster.</p><sec sec-type="Adult"><title>Adult.</title><p>Length of forewing (male) 6.4–8.2 mm. Body dark brown; dorsum of head and thorax black; general vestiture of forewing with fine brown setae (in alcohol); legs brown.</p></sec><sec sec-type="Male"><title>Male.</title><p>Genitalia as in <xref ref-type="fig" rid="F11">Fig. 11</xref>. Sternum IX in lateral view subtriangular, about 3/4 height of segment VIII; in ventral view quadrate, anterior corners broadly rounded, sides slightly constricted anteriorly, anterior margin shallowly concave, posterior margin shallowly concave. Terga IX + X membranous. Intermediate appendage gently curving ventromesad, moderate elongate, length about two-thirds height of sternum IX, basal region slightly expanded; in dorsal view nearly uniform in diameter throughout length, gradually narrowing apically. Mesolateral process of preanal appendage short, apex rounded, with slight ventral extension, at base broadly joined to mesoventral process; mesoventral process directed ventrad to rounded point, broadly digitate, about 2/3 length of mesolateral process. Inferior appendage in lateral view short, quadrate; dorsolateral flange low, straight dorsally, with prominent caudomesal spine, slightly exposed in lateral view; mesoventral spine present, narrow, in lateral view acute, positioned well basad; in ventral view inferior appendage quadrate, caudomesal spine prominent, acute; mesoventral spine hidden. Phallobase moderately short; in lateral view apicoventral projection narrow, slightly shorter than diameter of apical diameter of phallobase apex, with 1 point; endothecal sclerotic band narrow, becoming less scle<!--PageBreak-->rotized apically; endothecal spines absent; phallotremal sclerite narrow in dorsal aspect. Subphallic sclerite Y-shaped, arms long, pedicel with broad lateral expansions; narrow in lateral view, ventrally narrowed.</p><fig id="F11" position="float" orientation="portrait"><label>Figure 11.</label><caption><p><tp:taxon-name>Polycentropus minero</tp:taxon-name> sp. n. Male genitalia: <bold>A</bold> lateral <bold>B</bold> dorsal <bold>C</bold> ventral <bold>D</bold> inferior appendages, caudal <bold>E</bold> phallus, lateral <bold>F</bold> phallus, dorsal <bold>G</bold> subphallic sclerite, caudal.</p></caption><graphic xmlns:xlink="http://www.w3.org/1999/xlink" xlink:href="ZooKeys-076-001-g011.jpg" position="float" orientation="portrait" xlink:type="simple"/></fig></sec></tp:treatment-sec><tp:treatment-sec sec-type="Holotype male"><title>Holotype male:</title><p><bold>BRAZIL: Minas Gerais:</bold> Serra do Cipo, Rio Capivara, 6.vii.1974, Froehlich, Shimizu, et al. (NMNH).<!--PageBreak--></p></tp:treatment-sec><tp:treatment-sec sec-type="Paratypes"><title>Paratypes:</title><p><bold>BRAZIL:</bold> same data as holotype, 1 female (NMNH); same, except 18.xii.1973, Froehlich, 4 males (NMNH); same except 9.ii.1974, Exp. Dep. Zool., 1 male, 2 females (NMNH).</p></tp:treatment-sec><tp:treatment-sec sec-type="Etymology"><title>Etymology.</title><p>The name <italic>minero</italic> is the Portuguese demonym for the inhabitants of Minas Gerais, the Brazilian state where the type specimens were collected.</p></tp:treatment-sec><ref-list><ref id="B7"><mixed-citation xmlns:xlink="http://www.w3.org/1999/xlink" xlink:type="simple"><person-group><name name-style="western"><surname>Hamilton</surname><given-names>SW</given-names></name></person-group> (<year>1986</year>)<source> Systematics and biogeography of the New World <italic>Polycentropus sensu lato</italic> (Trichoptera: Polycentropodidae)</source>. PhD dissertation, <publisher-loc>Clemson, South Carolina, United States</publisher-loc>: <publisher-name>Clemson University</publisher-name>.</mixed-citation></ref></ref-list></tp:taxon-treatment>
