# Supplementary material for: Twenty-four new species of Polycentropus (Trichoptera, Polycentropodidae) from Brazil
Source: Zookeys. 2011 Jan 19;(76):1–53. doi: 10.3897/zookeys.76.790 (PMC3088051; doi:10.3897/zookeys.76.790)
Supplement: XML Treatment for Polycentropus carolae [file zookeys.76.790-treatment12.xml]

<!DOCTYPE tp:taxon-treatment
  PUBLIC "-//TaxonX//DTD Taxonomic Treatment Publishing DTD v0 20100105//EN" "tax-treatment-NSO.dtd">
<tp:taxon-treatment xmlns:tp="http://www.plazi.org/taxpub"><tp:treatment-meta><mixed-citation publication-type="journal"><person-group><name><surname>Hamilton</surname><given-names>Steven W.</given-names></name><name><surname>Holzenthal</surname><given-names>Ralph W.</given-names></name></person-group><article-title>Twenty-four new species of <italic>Polycentropus</italic> (Trichoptera, Polycentropodidae) from Brazil</article-title><source>Zookeys</source><day>19</day><month>1</month><year>2011</year><volume>2011</volume><issue>76</issue><fpage>1</fpage><lpage>53</lpage><pub-id pub-id-type="doi">10.3897/zookeys.76.790</pub-id></mixed-citation></tp:treatment-meta><tp:nomenclature><tp:taxon-name>
                        <tp:taxon-name-part taxon-name-part-type="genus">Polycentropus</tp:taxon-name-part>
                        <tp:taxon-name-part taxon-name-part-type="species">carolae</tp:taxon-name-part>
                    		<object-id xmlns:xlink="http://www.w3.org/1999/xlink" xlink:type="simple">urn:lsid:zoobank.org:act:870EB4ED-EAD0-4CE7-B59F-183A855BE85F</object-id>
                    </tp:taxon-name><tp:taxon-authority>Hamilton &amp; Holzenthal</tp:taxon-authority><tp:taxon-status xmlns:xlink="http://www.w3.org/1999/xlink" xlink:type="simple">sp. n.</tp:taxon-status><xref ref-type="fig" rid="F12">Fig. 12</xref><tp:nomenclature-citation-list><tp:nomenclature-citation><tp:taxon-name>Polycentropus</tp:taxon-name><comment> new species 3 <xref ref-type="bibr" rid="B7">Hamilton 1986</xref>: 87–88, 200; Fig. 6.6.</comment></tp:nomenclature-citation></tp:nomenclature-citation-list></tp:nomenclature><tp:treatment-sec sec-type="Description"><title>Description.</title><p><tp:taxon-name>Polycentropus carolae</tp:taxon-name> sp. n. is most similar in many features to <tp:taxon-name>Polycentropus minero</tp:taxon-name> and <tp:taxon-name>Polycentropus caaete</tp:taxon-name> sp. n. In <tp:taxon-name>Polycentropus carolae</tp:taxon-name> sp. n., the mesoventral process of the preanal appendage slightly exceeds the mesolateral process, whereas in <tp:taxon-name>Polycentropus minero</tp:taxon-name> it is shorter and in <tp:taxon-name>Polycentropus caaete</tp:taxon-name> sp. n. it is much longer. Also, <tp:taxon-name>Polycentropus carolae</tp:taxon-name> sp. n.has a shallow excavation in the posterior margin of the inferior appendage while it is absent in <tp:taxon-name>Polycentropus minero</tp:taxon-name> and deeper in <tp:taxon-name>Polycentropus caaete</tp:taxon-name> sp. n. Finally, the triangular shape of the mesolateral process of the preanal appendage and the small claw-like structure at the apex of the endothecal sclerotic band are unique to this species in the 10-species <italic>aguyje</italic> cluster.</p><sec sec-type="Adult"><title>Adult.</title><p>Length of forewing (male) 5.4–6.7 mm. Body dark brown to black; general vestiture of forewing with fine black setae, lacking patches of pale setae; legs brown.</p></sec><sec sec-type="Male"><title>Male.</title><p>Genitalia as in <xref ref-type="fig" rid="F12">Fig. 12</xref>. Sternum IX in lateral view subtriangular, about 3/4 height of segment VIII; in ventral view slightly trapezoidal, anterior corners broadly rounded, sides slightly constricted anteriorly, anterior margin moderately concave, posterior margin slightly concave with very broad, shallow convex medial region. Terga IX + X membranous. Intermediate appendage gently curving ventromesad, long, length slightly greater than height of sternum IX, basal region slightly expanded; in dorsal view nearly uniform in diameter throughout length, gradually narrowing apically. Mesolateral process of preanal appendage short, apex slightly triangular, at base broadly joined to mesoventral process; mesoventral process directed caudad, digitate, slightly exceeding length of mesolateral process. Inferior appendage in lateral view short, trapezoidal; posteroventral margin acute below shallow caudal emargination; dorsolateral flange relatively high, straight dorsally, partially exposed in lateral view; mesoventral spine present, broad, in lateral view acute, positioned more caudad; in ventral view inferior appendage approximately round, caudomesal spine hidden; mesoventral spine with apex visible. Phallobase moderately short; in lateral view apicoventral projection narrow, approximately equal to apical diameter of phallobase apex, with 1 point; endothecal sclerotic band narrow, apex terminating in simple claw; endothecal spines absent; phallotremal sclerite wide in dorsal aspect. Subphallic sclerite Y-shaped, arms long, pedicel with broad lateral expansions; narrow in lateral view, ventrally somewhat narrowed.</p><fig id="F12" position="float" orientation="portrait"><label>Figure 12.</label><caption><p><tp:taxon-name>Polycentropus carolae</tp:taxon-name> sp. n. Male genitalia: <bold>A</bold> lateral <bold>B</bold> dorsal <bold>C</bold> ventral <bold>D</bold> inferior appendages, caudal <bold>E</bold> phallus, lateral <bold>F</bold> phallus, dorsal <bold>G</bold> subphallic sclerite, caudal.</p></caption><graphic xmlns:xlink="http://www.w3.org/1999/xlink" xlink:href="ZooKeys-076-001-g012.jpg" position="float" orientation="portrait" xlink:type="simple"/></fig></sec></tp:treatment-sec><tp:treatment-sec sec-type="Holotype male"><title>Holotype male:</title><p><bold>BRAZIL: Rio de Janeiro:</bold> km 54, 26 km E Nova Friburgo, 410 m, 19.iv.1977, C.M. &amp; O.S. Flint, Jr. (UMSP000136621) (NMNH).</p></tp:treatment-sec><tp:treatment-sec sec-type="Paratypes"><title>Paratypes:</title><p>same data as holotype, 3 males, 1 female; same, except 25.iv.1977, 1 female; Rio de Janeiro: Cachoeiras de Macacu, 800 m, 15.x.1985, Miller, 1 male (NMNH); Parque Nacional da Serra dos Órgãos, Guapimirim, Trilha das Ruínas,<!--PageBreak--> 22°29.679'S, 42°59.729'W, 940 m, 28.ii.2002, Blahnik &amp; Paprocki, 2 males (in alcohol) (UMSP).</p></tp:treatment-sec><tp:treatment-sec sec-type="Etymology"><title>Etymology.</title><p>Named with affection for Mrs. Carol Flint in honor of her numerous and important collections of Trichoptera made over many years across Latin America.</p></tp:treatment-sec><ref-list><ref id="B7"><mixed-citation xmlns:xlink="http://www.w3.org/1999/xlink" xlink:type="simple"><person-group><name name-style="western"><surname>Hamilton</surname><given-names>SW</given-names></name></person-group> (<year>1986</year>)<source> Systematics and biogeography of the New World <italic>Polycentropus sensu lato</italic> (Trichoptera: Polycentropodidae)</source>. PhD dissertation, <publisher-loc>Clemson, South Carolina, United States</publisher-loc>: <publisher-name>Clemson University</publisher-name>.</mixed-citation></ref></ref-list></tp:taxon-treatment>
