# Supplementary material for: Twenty-four new species of Polycentropus (Trichoptera, Polycentropodidae) from Brazil
Source: Zookeys. 2011 Jan 19;(76):1–53. doi: 10.3897/zookeys.76.790 (PMC3088051; doi:10.3897/zookeys.76.790)
Supplement: XML Treatment for Polycentropus caaete [file zookeys.76.790-treatment13.xml]

<!DOCTYPE tp:taxon-treatment
  PUBLIC "-//TaxonX//DTD Taxonomic Treatment Publishing DTD v0 20100105//EN" "tax-treatment-NSO.dtd">
<tp:taxon-treatment xmlns:tp="http://www.plazi.org/taxpub"><tp:treatment-meta><mixed-citation publication-type="journal"><person-group><name><surname>Hamilton</surname><given-names>Steven W.</given-names></name><name><surname>Holzenthal</surname><given-names>Ralph W.</given-names></name></person-group><article-title>Twenty-four new species of <italic>Polycentropus</italic> (Trichoptera, Polycentropodidae) from Brazil</article-title><source>Zookeys</source><day>19</day><month>1</month><year>2011</year><volume>2011</volume><issue>76</issue><fpage>1</fpage><lpage>53</lpage><pub-id pub-id-type="doi">10.3897/zookeys.76.790</pub-id></mixed-citation></tp:treatment-meta><tp:nomenclature><tp:taxon-name>
                        <tp:taxon-name-part taxon-name-part-type="genus">Polycentropus</tp:taxon-name-part>
                        <tp:taxon-name-part taxon-name-part-type="species">caaete</tp:taxon-name-part>
                    		<object-id xmlns:xlink="http://www.w3.org/1999/xlink" xlink:type="simple">urn:lsid:zoobank.org:act:B7D82617-4287-44A9-BA7A-87539353276E</object-id>
                    </tp:taxon-name><tp:taxon-authority>Hamilton &amp; Holzenthal</tp:taxon-authority><tp:taxon-status xmlns:xlink="http://www.w3.org/1999/xlink" xlink:type="simple">sp. n.</tp:taxon-status><xref ref-type="fig" rid="F13">Fig. 13</xref></tp:nomenclature><tp:treatment-sec sec-type="Description"><title>Description.</title><p><tp:taxon-name>Polycentropus caaete</tp:taxon-name> sp. n. appears to be intermediate in appearance between <tp:taxon-name>Polycentropus carolae</tp:taxon-name> and <tp:taxon-name>Polycentropus itatiaia</tp:taxon-name> sp. n. in characters of the inferior appendage. The excavation of its posterior margin is deeper in <tp:taxon-name>Polycentropus caaete</tp:taxon-name> sp. n., but not as deep as in <tp:taxon-name>Polycentropus itatiaia</tp:taxon-name> sp. n.; the position of the caudomesal spine is similar to <tp:taxon-name>Polycentropus carolae</tp:taxon-name>, but it is near the upper apical corner in <tp:taxon-name>Polycentropus itatiaia</tp:taxon-name> sp. n.; and the mesoventral spine is more basad in <tp:taxon-name>Polycentropus caaete</tp:taxon-name> sp. n. than in the other 2 species. The relative lengths of the 2 processes of the preanal appendage will also separate <tp:taxon-name>Polycentropus caaete</tp:taxon-name> sp. n. from the other species. In the thickness of the apicoventral projection of the phallobase and the exposure of the caudomesal spine of the inferior appendage this species bears some resemblance to <tp:taxon-name>Polycentropus aguyje</tp:taxon-name> but can be separated by other details of the inferior and preanal appendages.</p><sec sec-type="Adult"><title>Adult.</title><p>Length of forewing (male) 6–6.5 mm. Body dark brown to black; dorsum of head and thorax black, clothed with long, erect dark setae; base of forewing with long, erect black setae, general vestiture of forewing with fine black setae, lacking patches of pale setae; legs dark brown to black.</p></sec><sec sec-type="Male"><title>Male.</title><p>Genitalia as in <xref ref-type="fig" rid="F13">Fig. 13</xref>. Sternum IX in lateral view broadly subtriangular, about 2/3 height of segment VIII; in ventral view slightly trapezoidal, anterior corners sharply rounded, sides slightly constricted anteriorly, anterior margin shallowly concave, posterior margin slightly concave with very broad, shallow convex medial region. Terga IX + X membranous. Intermediate appendage long, gently curving ventromesad, length slightly greater than height of abdomen; in dorsal view basal region narrow with slightly expanded segment slightly distad, nearly uniform in diameter throughout length, gradually narrowing apically. Mesolateral process of preanal appendage very short, apex rounded, with slight ventral extension, at base broadly joined to medial portion of mesoventral process; mesoventral process directed caudad, broadly digitate, nearly 2 times the length of mesolateral process. Inferior appendage in lateral view short, quadrate; posteroventral margin rounded, protruding below caudal emargination; dorsolateral flange low, straight dorsally, with prominent caudomesal spine, partially exposed in lateral view; mesoventral spine present, broad, in lateral view acute, positioned more basad; in ventral view inferior appendage approximately oval, caudomesal spine hidden; mesoventral spine with apex visible. Phallobase moderately short; in lateral view apicoventral projection moderately broad, approximately equal to apical diameter of phallobase apex, with 1 point; endothecal sclerotic band narrow, becoming rapidly less sclerotized toward apex; endothecal spines absent; phallotremal <!--PageBreak-->sclerite wide in dorsal aspect. Subphallic sclerite Y-shaped, arms short, pedicel with broad lateral expansions; broad in lateral view, ventrally narrowed.</p><fig id="F13" position="float" orientation="portrait"><label>Figure 13.</label><caption><p><tp:taxon-name>Polycentropus caaete</tp:taxon-name> sp. n. Male genitalia: <bold>A</bold> lateral <bold>B</bold> dorsal <bold>C</bold> ventral <bold>D</bold>  inferior appendages, caudal <bold>E</bold> phallus, lateral <bold>F</bold> phallus, dorsal <bold>G</bold> subphallic sclerite, caudal.</p></caption><graphic xmlns:xlink="http://www.w3.org/1999/xlink" xlink:href="ZooKeys-076-001-g013.jpg" position="float" orientation="portrait" xlink:type="simple"/></fig></sec></tp:treatment-sec><tp:treatment-sec sec-type="Holotype male"><title>Holotype male:</title><p><bold>BRAZIL: Santa Catarina:</bold> Parque Ecológica Spitzkopf, Rio Caeté above 1st falls, 27°00.35'S, 49°06.70'W, 170 m, 26.xi.2003, Holzenthal, Paprocki, Calor (UMSP000120814) (MZUSP).<!--PageBreak--></p></tp:treatment-sec><tp:treatment-sec sec-type="Paratypes"><title>Paratypes:</title><p>same data as holotype, 2 males, 2 females (UMSP); <bold>Paraná:</bold> trib. to Rio Mãe Catira, 10.5 km. N Porto de Cima, 25°21.778'S, 48°52.590'W, 200 m, 10.xii.1997, Holzenthal &amp; Huisman, 1 male (UMSP); <bold>São Paulo:</bold> Parque Estadual Intervales, Rio do Carmo, 24°18.983'S, 48°25.250'W, 560 m, 29.ix.2002, Blahnik, Prather, Melo, Calor, 1 male (UFBA); Agua Comprida @ bridge, 24°17.591'S, 48°25.102'W, 600 m, 30.ix.2002, Blahnik, Prather, Melo, Calor, 2 males, 1 female (MZUSP); Estação Biológica de Boracéia, Rio Claro at bridge, 23°39.002'S, 45°54.889'W, 815 m, 19.ix.2002, Blahnik, Prather, Melo, Silva, 1 male (UFRJ); small stream on São Paulo route 247, 11 km SE Bananal, 22°45.684'S, 44°23.190'W, 675 m, 23.ix.2002, Blahnik, Prather, Melo, Froehlich, Silva, 5 males (UMSP).</p></tp:treatment-sec><tp:treatment-sec sec-type="Etymology"><title>Etymology.</title><p>From <italic>caá-etê</italic>, the Tupi-Guarani word for the Atlantic forest of southeastern Brazil.</p></tp:treatment-sec></tp:taxon-treatment>
