# Supplementary material for: Twenty-four new species of Polycentropus (Trichoptera, Polycentropodidae) from Brazil
Source: Zookeys. 2011 Jan 19;(76):1–53. doi: 10.3897/zookeys.76.790 (PMC3088051; doi:10.3897/zookeys.76.790)
Supplement: XML Treatment for Polycentropus itatiaia [file zookeys.76.790-treatment14.xml]

<!DOCTYPE tp:taxon-treatment
  PUBLIC "-//TaxonX//DTD Taxonomic Treatment Publishing DTD v0 20100105//EN" "tax-treatment-NSO.dtd">
<tp:taxon-treatment xmlns:tp="http://www.plazi.org/taxpub"><tp:treatment-meta><mixed-citation publication-type="journal"><person-group><name><surname>Hamilton</surname><given-names>Steven W.</given-names></name><name><surname>Holzenthal</surname><given-names>Ralph W.</given-names></name></person-group><article-title>Twenty-four new species of <italic>Polycentropus</italic> (Trichoptera, Polycentropodidae) from Brazil</article-title><source>Zookeys</source><day>19</day><month>1</month><year>2011</year><volume>2011</volume><issue>76</issue><fpage>1</fpage><lpage>53</lpage><pub-id pub-id-type="doi">10.3897/zookeys.76.790</pub-id></mixed-citation></tp:treatment-meta><tp:nomenclature><tp:taxon-name>
                        <tp:taxon-name-part taxon-name-part-type="genus">Polycentropus</tp:taxon-name-part>
                        <tp:taxon-name-part taxon-name-part-type="species">itatiaia</tp:taxon-name-part>
                    		<object-id xmlns:xlink="http://www.w3.org/1999/xlink" xlink:type="simple">urn:lsid:zoobank.org:act:C0F3E691-A6B2-453A-84FE-4C2C9A9A52E5</object-id>
                    </tp:taxon-name><tp:taxon-authority>Hamilton &amp; Holzenthal</tp:taxon-authority><tp:taxon-status xmlns:xlink="http://www.w3.org/1999/xlink" xlink:type="simple">sp. n.</tp:taxon-status><xref ref-type="fig" rid="F14">Fig. 14</xref></tp:nomenclature><tp:treatment-sec sec-type="Description"><title>Description.</title><p>Most similar to <tp:taxon-name>Polycentropus aguyje</tp:taxon-name> and <tp:taxon-name>Polycentropus santateresae</tp:taxon-name> sp. n., <tp:taxon-name>Polycentropus itatiaia</tp:taxon-name> sp. n. differs in the shape and depth of the emargination in the posterior margin of the inferior appendage as well as the median position of the relatively low mesoventral spine of this appendage. The mesolateral process of the preanal appendage in <tp:taxon-name>Polycentropus itatiaia</tp:taxon-name> sp. n.is triangular, as it is in <tp:taxon-name>Polycentropus carolae</tp:taxon-name>, and the mesoventral process is shorter and directed more ventrad.</p><sec sec-type="Adult"><title>Adult.</title><p>Length of forewing (male) 6–6.5 mm. Body dark brown; dorsum of head and thorax black, clothed with long, erect dark setae; base of forewing with long, erect black setae, general vestiture of forewing with fine black setae, lacking patches of pale setae; legs dark brown to black.</p></sec><sec sec-type="Male"><title>Male.</title><p>Genitalia as in <xref ref-type="fig" rid="F14">Fig. 14</xref>. Sternum IX in lateral view subtriangular, about 2/3 height of segment VIII; in ventral view slightly trapezoidal, anterior corners sharply rounded, sides slightly convex, anterior margin shallowly concave, posterior margin slightly concave with very broad, shallow convex medial region. Terga IX + X membranous. Intermediate appendage slightly curved on basal 1/2 and relatively straight for remainder of length, very long, length greater than height of abdomen, basal region slightly expanded; in dorsal view nearly uniform in diameter throughout length, gradually narrowing apically. Mesolateral process of preanal appendage very short, apex slightly triangular, at base broadly joined to medial portion of mesoventral process; mesoventral process directed ventrocaudad, digitate, slightly shorter than length of mesolateral process. Inferior appendage in lateral view short, quadrate; posteroventral margin rounded, protruding below deep caudal emargination; dorsolateral flange low, straight dorsally, with prominent caudomesal spine, slightly exposed in lateral view; mesoventral spine present, broad, in lateral view obtuse, positioned medially; in ventral view inferior appendage approximately round, caudomesal spine partially hidden, acute; mesoventral <!--PageBreak-->spine hidden. Phallobase moderately short; in lateral view apicoventral projection narrow, approximately equal to apical diameter of phallobase apex, with 1 point; endothecal sclerotic band narrow, becoming less sclerotized apically; endothecal spines absent; phallotremal sclerite narrow in dorsal aspect. Subphallic sclerite Y-shaped, arms long, pedicel with broad lateral expansions; broad in lateral view, ventrally somewhat narrowed.<!--PageBreak--></p><fig id="F14" position="float" orientation="portrait"><label>Figure 14.</label><caption><p><tp:taxon-name>Polycentropus soniae</tp:taxon-name> sp. n. Male genitalia: <bold>A</bold> lateral <bold>B</bold> dorsal <bold>C</bold> ventral <bold>D</bold> inferior appendages, caudal <bold>E</bold> phallus, lateral <bold>F</bold> phallus, dorsal <bold>G</bold> subphallic sclerite, caudal.</p></caption><graphic xmlns:xlink="http://www.w3.org/1999/xlink" xlink:href="ZooKeys-076-001-g014.jpg" position="float" orientation="portrait" xlink:type="simple"/></fig></sec></tp:treatment-sec><tp:treatment-sec sec-type="Holotype male"><title>Holotype male:</title><p><bold>BRAZIL: Rio de Janeiro:</bold> Parque Nacional do Itatiaia, trib. to Rio Taquaral, 22°26.688'S, 44°36.464'W, 1320 m, 6.iii.2002, Holzenthal, Blahnik, Prather (UMSP000136573) (MZUSP).</p></tp:treatment-sec><tp:treatment-sec sec-type="Paratypes"><title>Paratypes:</title><p>same data as holotype, 1 female (MZUSP); Parque Nacional do Itatiaia, Rio Campo Belo, trail to Véu da Noiva, 22°25.706'S, 44°37.171'W, 1310 m, 5.iii.2002, Holzenthal, Blahnik, Paprocki, Prather, 1 male, 1 female (UFRJ); Parque Nacional do Itatiaia, Rio Campo Belo, 22°27.033'S, 44°36.818'W, 1300 m, 7.iii.2002, Holzenthal, Blahnik, Paprocki, Prather, 5 males, 2 females (UMSP); <bold>Minas Gerais:</bold> Ibitipoca, sitio of Anestis Papadopolous, 21°43.227'S, 43°54.557'W, 1200 m, 23.x.2000 m, Paprocki, 2 males (UFBA).</p></tp:treatment-sec><tp:treatment-sec sec-type="Etymology"><title>Etymology.</title><p>Named for Parque Nacional Itatiaia where the type specimens were collected. <italic>Itatiaia</italic> means “many-pointed rock” in Tupi-Guarani.</p></tp:treatment-sec></tp:taxon-treatment>
