# Supplementary material for: Twenty-four new species of Polycentropus (Trichoptera, Polycentropodidae) from Brazil
Source: Zookeys. 2011 Jan 19;(76):1–53. doi: 10.3897/zookeys.76.790 (PMC3088051; doi:10.3897/zookeys.76.790)
Supplement: XML Treatment for Polycentropus santateresae [file zookeys.76.790-treatment15.xml]

<!DOCTYPE tp:taxon-treatment
  PUBLIC "-//TaxonX//DTD Taxonomic Treatment Publishing DTD v0 20100105//EN" "tax-treatment-NSO.dtd">
<tp:taxon-treatment xmlns:tp="http://www.plazi.org/taxpub"><tp:treatment-meta><mixed-citation publication-type="journal"><person-group><name><surname>Hamilton</surname><given-names>Steven W.</given-names></name><name><surname>Holzenthal</surname><given-names>Ralph W.</given-names></name></person-group><article-title>Twenty-four new species of <italic>Polycentropus</italic> (Trichoptera, Polycentropodidae) from Brazil</article-title><source>Zookeys</source><day>19</day><month>1</month><year>2011</year><volume>2011</volume><issue>76</issue><fpage>1</fpage><lpage>53</lpage><pub-id pub-id-type="doi">10.3897/zookeys.76.790</pub-id></mixed-citation></tp:treatment-meta><tp:nomenclature><tp:taxon-name>
                        <tp:taxon-name-part taxon-name-part-type="genus">Polycentropus</tp:taxon-name-part>
                        <tp:taxon-name-part taxon-name-part-type="species">santateresae</tp:taxon-name-part>
                    		<object-id xmlns:xlink="http://www.w3.org/1999/xlink" xlink:type="simple">urn:lsid:zoobank.org:act:2FB21067-F8C9-443E-B40E-EBA9931300B1</object-id>
                    </tp:taxon-name><tp:taxon-authority>Hamilton &amp; Holzenthal</tp:taxon-authority><tp:taxon-status xmlns:xlink="http://www.w3.org/1999/xlink" xlink:type="simple">sp. n.</tp:taxon-status><xref ref-type="fig" rid="F15">Fig. 15</xref><tp:nomenclature-citation-list><tp:nomenclature-citation><tp:taxon-name>Polycentropus</tp:taxon-name><comment> new species 4 <xref ref-type="bibr" rid="B7">Hamilton 1986</xref>: 89–90, 201; Fig. 6.7.</comment></tp:nomenclature-citation></tp:nomenclature-citation-list></tp:nomenclature><tp:treatment-sec sec-type="Description"><title>Description.</title><p><tp:taxon-name>Polycentropus santateresae</tp:taxon-name> sp. n.is distinct in the shorter length of the intermediate appendage compared to other species of the <italic>aguyje</italic> cluster. The body of the mesolateral process of the preanal appendage is round and positioned on the dorsal half of its base. We have noted some variation in the lateral view of the inferior appendages of the material examined (<xref ref-type="fig" rid="F15">Fig. 15A and 15H</xref>), but at this time we consider this within the range of variation for <tp:taxon-name>Polycentropus santateresae</tp:taxon-name> sp. n. This species, particularly the variant from Rio Caparaó in Minas Gerais, is most similar to <tp:taxon-name>Polycentropus aguyje</tp:taxon-name> in the shape of the caudal excavation of the inferior appendage and the shape of the mesolateral process of the preanal appendage. This species can be separated from <tp:taxon-name>Polycentropus aguyje</tp:taxon-name> based on the narrow shape of apicoventral projection of the phallobase and the hidden position of the caudomesal spine of the inferior appendage in lateral view.</p><sec sec-type="Adult"><title>Adult.</title><p>Length of forewing (male) 5.5–6.5 mm. Body dark brown; dorsum of head and thorax black, clothed with long, erect dark setae; base of forewing with long, erect dark setae, general vestiture of forewing with fine black setae, lacking patches of pale setae; legs brown.</p></sec><sec sec-type="Male"><title>Male.</title><p>Genitalia as in <xref ref-type="fig" rid="F15">Fig. 15</xref>. Sternum IX in lateral view subtriangular, about 3/4 height of segment VIII; in ventral view trapezoidal, anterior corners broadly rounded, sides very slightly constricted mesally, anterior margin shallowly concave, posterior margin slightly concave with very broad, shallow convex medial region. Terga IX + X membranous. Intermediate appendage gently curving ventromesad, moderate elongate, length slightly less than height of sternum IX, basal region simple, not expanded; in dorsal view nearly uniform in diameter throughout length, gradually narrowing apically. Mesolateral process of preanal appendage short, apex rounded, with slight ventral <!--PageBreak-->extension, at base broadly joined to dorsal 1/2 of mesoventral process; mesoventral process directed caudad, digitate, equal in length to mesolateral process. Inferior appendage in lateral view short, quadrate; posteroventral margin acute below deep caudal emargination; dorsolateral flange relatively high, straight dorsally, hidden in lateral view;<!--PageBreak--> mesoventral spine present, broad, in lateral view obtuse, positioned more basad; in ventral view inferior appendage quadrate, caudomesal spine prominent, acute; mesoventral spine hidden. Phallobase short; in lateral view apicoventral projection narrow, approximately equal to apical diameter of phallobase apex, with 1 point; endothecal sclerotic band narrow, becoming less sclerotized apically; endothecal spines absent; phallotremal sclerite narrow in dorsal aspect. Subphallic sclerite Y-shaped, arms long, pedicel with broad lateral expansions; narrow in lateral view, ventrally somewhat narrowed.</p><fig id="F15" position="float" orientation="portrait"><label>Figure 15.</label><caption><p><tp:taxon-name>Polycentropus santateresae</tp:taxon-name> sp. n. Male genitalia: <bold>A</bold> lateral <bold>B</bold> dorsal <bold>C</bold> ventral <bold>D</bold> inferior appendages, caudal <bold>E</bold> phallus, lateral <bold>F</bold> phallus, dorsal <bold>G</bold> subphallic sclerite, caudal <bold>H</bold> inferior appendage, variant, lateral (Minas Gerais, Rio Caparaó).</p></caption><graphic xmlns:xlink="http://www.w3.org/1999/xlink" xlink:href="ZooKeys-076-001-g015.jpg" position="float" orientation="portrait" xlink:type="simple"/></fig></sec></tp:treatment-sec><tp:treatment-sec sec-type="Holotype male"><title>Holotype male:</title><p><bold>BRAZIL: Espirito Santo:</bold> 15 km SE Santa Teresa, Fazenda Santa Clara, 460 m, 22.iv.1977, C.M. &amp; O.S. Flint, Jr. (UMSP000136628) (NMNH)</p></tp:treatment-sec><tp:treatment-sec sec-type="Paratypes"><title>Paratypes:</title><p><bold>BRAZIL: Minas Gerais:</bold> Rio Caparaó, Hotel Parque Caparaó, Alto Caparaó, 20°25.498'S, 41°51.500'W, 830 m, 11–14.iii.2002, Holzenthal, Blahnik, Paprocki, Prather, 1 male (UMSP)</p></tp:treatment-sec><tp:treatment-sec sec-type="Etymology"><title>Etymology.</title><p>Named for the central Espirito Santo town of Santa Teresa near which this species was collected.</p></tp:treatment-sec><ref-list><ref id="B7"><mixed-citation xmlns:xlink="http://www.w3.org/1999/xlink" xlink:type="simple"><person-group><name name-style="western"><surname>Hamilton</surname><given-names>SW</given-names></name></person-group> (<year>1986</year>)<source> Systematics and biogeography of the New World <italic>Polycentropus sensu lato</italic> (Trichoptera: Polycentropodidae)</source>. PhD dissertation, <publisher-loc>Clemson, South Carolina, United States</publisher-loc>: <publisher-name>Clemson University</publisher-name>.</mixed-citation></ref></ref-list></tp:taxon-treatment>
