# Supplementary material for: Twenty-four new species of Polycentropus (Trichoptera, Polycentropodidae) from Brazil
Source: Zookeys. 2011 Jan 19;(76):1–53. doi: 10.3897/zookeys.76.790 (PMC3088051; doi:10.3897/zookeys.76.790)
Supplement: XML Treatment for Polycentropus virginiae [file zookeys.76.790-treatment16.xml]

<!DOCTYPE tp:taxon-treatment
  PUBLIC "-//TaxonX//DTD Taxonomic Treatment Publishing DTD v0 20100105//EN" "tax-treatment-NSO.dtd">
<tp:taxon-treatment xmlns:tp="http://www.plazi.org/taxpub"><tp:treatment-meta><mixed-citation publication-type="journal"><person-group><name><surname>Hamilton</surname><given-names>Steven W.</given-names></name><name><surname>Holzenthal</surname><given-names>Ralph W.</given-names></name></person-group><article-title>Twenty-four new species of <italic>Polycentropus</italic> (Trichoptera, Polycentropodidae) from Brazil</article-title><source>Zookeys</source><day>19</day><month>1</month><year>2011</year><volume>2011</volume><issue>76</issue><fpage>1</fpage><lpage>53</lpage><pub-id pub-id-type="doi">10.3897/zookeys.76.790</pub-id></mixed-citation></tp:treatment-meta><tp:nomenclature><tp:taxon-name>
                        <tp:taxon-name-part taxon-name-part-type="genus">Polycentropus</tp:taxon-name-part>
                        <tp:taxon-name-part taxon-name-part-type="species">virginiae</tp:taxon-name-part>
                    		<object-id xmlns:xlink="http://www.w3.org/1999/xlink" xlink:type="simple">urn:lsid:zoobank.org:act:E2F15EC7-EF36-4DA1-BC4D-C44947FE8607</object-id>
                    </tp:taxon-name><tp:taxon-authority>Hamilton &amp; Holzenthal</tp:taxon-authority><tp:taxon-status xmlns:xlink="http://www.w3.org/1999/xlink" xlink:type="simple">sp. n.</tp:taxon-status><xref ref-type="fig" rid="F16">Fig. 16</xref></tp:nomenclature><tp:treatment-sec sec-type="Description"><title>Description.</title><p><tp:taxon-name>Polycentropus virginiae</tp:taxon-name> sp. n.is readily distinguished from other <italic>aguyje</italic> cluster species by the shape of the inferior and preanal appendages. Specifically, the prominently visible recurved spine on the inferior appendage as well as the deep excavation below this spine and the large triangular flange lying dorsobasad of the spine are distinct. The mesolateral process of the preanal appendage is broad, low, and round, mostly closely resembling that of only <tp:taxon-name>Polycentropus caaete</tp:taxon-name>.</p><sec sec-type="Adult"><title>Adult.</title><p>Length of forewing (male) 5.5–7 mm. Body dark brown to black; dorsum of head and thorax black, clothed with long, black setae; base of forewing with long, erect black setae, general vestiture of forewing with fine black setae, lacking patches of pale setae; legs dark brown to black.</p></sec><sec sec-type="Male"><title>Male.</title><p>Genitalia as in <xref ref-type="fig" rid="F16">Fig. 16</xref>. Sternum IX in lateral view broadly subtriangular, about 3/4 height of segment VIII; in ventral view slightly trapezoidal, anterior corners broadly rounded, sides very slightly constricted mesally, anteriorly, anterior margin moderately concave, posterior margin slightly concave with very broad, shallow convex medial region. Terga IX + X membranous. Intermediate appendage slightly curved on basal 1/2 and relatively straight for remainder of length, very long, length greater than height of abdomen, basal region simple, not expanded; in dorsal view nearly uniform in diameter throughout length, gradually narrowing apically. Mesolateral process of preanal appendage very short, apex rounded, at base broadly joined to mesoventral process; mesoventral process directed caudad, digitate, 2 times the length of mesolateral process. Inferior appendage in lateral view short, trapezoidal; posteroventral margin rounded,protruding below deep caudal emargination; dorsolateral flange relatively high, protruding as rounded triangle, with prominent caudomesal spine, exposed in <!--PageBreak-->lateral view; mesoventral spine present, broad, in lateral view obtuse, positioned well basad; in ventral view inferior appendage approximately round, caudomesal spine partially hidden, acute; mesoventral spine with apex visible. Phallobase moderately short; in lateral view apicoventral projection moderately broad, much shorter than diameter<!--PageBreak--> of apical diameter of phallobase apex, with 1 point; endothecal sclerotic band narrow, becoming less sclerotized apically; endothecal spines absent; phallotremal sclerite wide in dorsal aspect. Subphallic sclerite Y-shaped, arms long, pedicel with narrow lateral expansions; narrow in lateral view, ventrally somewhat narrowed.</p><fig id="F16" position="float" orientation="portrait"><label>Figure 16.</label><caption><p><tp:taxon-name>Polycentropus virginiae</tp:taxon-name> sp. n. Male genitalia: <bold>A</bold> lateral <bold>B</bold> dorsal <bold>C</bold> ventral <bold>D</bold> inferior appendages, caudal <bold>E</bold> phallus, lateral <bold>F</bold> phallus, dorsal <bold>G</bold> subphallic sclerite, caudal.</p></caption><graphic xmlns:xlink="http://www.w3.org/1999/xlink" xlink:href="ZooKeys-076-001-g016.jpg" position="float" orientation="portrait" xlink:type="simple"/></fig></sec></tp:treatment-sec><tp:treatment-sec sec-type="Holotype male"><title>Holotype male:</title><p><bold>BRAZIL: Minas Gerais:</bold> Córrego da Serra de Ouro Fino, Vale do Tropeiro, 20°12.371'S, 43°38.581'W, 1000 m, 8.x.2000 m, Paprocki, Salgado, Isaac (UMSP000046828) (MZUSP).</p></tp:treatment-sec><tp:treatment-sec sec-type="Paratypes"><title>Paratypes:</title><p><bold>BRAZIL: Minas Gerais:</bold> Aldeia da Cachoeira das Pedras, 20°06.824'S, 44°01.412'W, 925 m, 28–29.ix.2000 m, Paprocki &amp; Braga, 1 male (UMSP); Cachoeira do Abacaxi, Vale do Tropeiro, Ouro Preto, 20°12.270'S, 43°38.163'W, 1120 m, 7.xi.2001, Holzenthal, Paprocki, Blahnik, Amarante, 1 male (in alcohol) (MZUSP); Rio Caparaó, Hotel Parque Caparaó, Alto Caparaó, 20°25.498'S, 41°51.500'W, 830 m, 11–14.iii.2002, Holzenthal, Blahnik, Paprocki, Prather, 9 males, 3 females (UMSP); Parque Nacional do Caparaó, Rio Caparaó at Vale Verde, 20°25.029'S, 41°50.767'W, 1350 m, 12–13.iii.2002, Holzenthal, Blahnik, Paprocki, Prather, 2 males (UFBA), 2 males (UFRJ), 1 male (NMNH).</p></tp:treatment-sec><tp:treatment-sec sec-type="Etymology"><title>Etymology.</title><p>Named with affection for Virgina Braga, in recognition for her many years of friendship with the junior author and his family.</p></tp:treatment-sec></tp:taxon-treatment>
