# Supplementary material for: Twenty-four new species of Polycentropus (Trichoptera, Polycentropodidae) from Brazil
Source: Zookeys. 2011 Jan 19;(76):1–53. doi: 10.3897/zookeys.76.790 (PMC3088051; doi:10.3897/zookeys.76.790)
Supplement: XML Treatment for Polycentropus cipoensis [file zookeys.76.790-treatment17.xml]

<!DOCTYPE tp:taxon-treatment
  PUBLIC "-//TaxonX//DTD Taxonomic Treatment Publishing DTD v0 20100105//EN" "tax-treatment-NSO.dtd">
<tp:taxon-treatment xmlns:tp="http://www.plazi.org/taxpub"><tp:treatment-meta><mixed-citation publication-type="journal"><person-group><name><surname>Hamilton</surname><given-names>Steven W.</given-names></name><name><surname>Holzenthal</surname><given-names>Ralph W.</given-names></name></person-group><article-title>Twenty-four new species of <italic>Polycentropus</italic> (Trichoptera, Polycentropodidae) from Brazil</article-title><source>Zookeys</source><day>19</day><month>1</month><year>2011</year><volume>2011</volume><issue>76</issue><fpage>1</fpage><lpage>53</lpage><pub-id pub-id-type="doi">10.3897/zookeys.76.790</pub-id></mixed-citation></tp:treatment-meta><tp:nomenclature><tp:taxon-name>
                        <tp:taxon-name-part taxon-name-part-type="genus">Polycentropus</tp:taxon-name-part>
                        <tp:taxon-name-part taxon-name-part-type="species">cipoensis</tp:taxon-name-part>
                    		<object-id xmlns:xlink="http://www.w3.org/1999/xlink" xlink:type="simple">urn:lsid:zoobank.org:act:E08F9BE7-0F1E-4E93-97B1-C83F6CA28B7F</object-id>
                    </tp:taxon-name><tp:taxon-authority>Hamilton &amp; Holzenthal</tp:taxon-authority><tp:taxon-status xmlns:xlink="http://www.w3.org/1999/xlink" xlink:type="simple">sp. n.</tp:taxon-status><xref ref-type="fig" rid="F17">Fig. 17</xref><tp:nomenclature-citation-list><tp:nomenclature-citation><tp:taxon-name>Polycentropus</tp:taxon-name><comment> new species 6 <xref ref-type="bibr" rid="B7">Hamilton 1986</xref>: 91–93, 203; Fig. 6.9.</comment></tp:nomenclature-citation></tp:nomenclature-citation-list></tp:nomenclature><tp:treatment-sec sec-type="Description"><title>Description.</title><p><tp:taxon-name>Polycentropus cipoensis</tp:taxon-name> sp. n. is clearly a member of the <italic>jorgenseni</italic> species complex, but is otherwise easily separated from the other Neotropical <tp:taxon-name>Polycentropus</tp:taxon-name> by the inferior appendage which has a triangular base, but extends into a long, narrowed apex and a mesobasal process that is somewhat palmate in its posterior aspect. In addition, the intermediate appendage is short as are the 2 processes of the preanal appendage. The endothecal sclerotic band ends in a pair of prominent hooks, similar to, but larger, than those in <tp:taxon-name>Polycentropus fluminensis</tp:taxon-name>, <tp:taxon-name>Polycentropus tripui</tp:taxon-name>, <tp:taxon-name>Polycentropus carolae</tp:taxon-name>, and <tp:taxon-name>Polycentropus acinaciformis</tp:taxon-name> sp. n. The apicoventral process of the phallobase, while similar to that seen in other members of the <italic>jorgenseni</italic> species complex, is notably shorter and wider and the apical emargination is broadly u-shape.</p><sec sec-type="Adult"><title>Adult.</title><p>Length of forewing (male) 5.8–7.0 mm. Body brown to dark brown; dorsum of head and thorax dark brown, clothed with long, erect dark setae; base of forewing with long, erect dark setae, general vestiture of forewing with fine brown setae, lacking patches of pale setae (in alcohol); legs brown.</p></sec><sec sec-type="Male"><title>Male.</title><p>Genitalia as in <xref ref-type="fig" rid="F17">Fig. 17</xref>. Sternum IX in lateral view subtriangular, slightly greater than 1/2 height of segment VIII; in ventral view trapezoidal, anterior corners sharply rounded, sides slightly constricted anteriorly, anterior margin shallowly concave, posterior margin slightly concave with broad, shallow convex medial region. Ter<!--PageBreak-->ga IX + X membranous. Intermediate appendage slightly curved ventrad, short, length about one-half length of inferior appendage, basal region simple, not expanded; in dorsal view narrowly spindle-like. Mesolateral process of preanal appendage very short,<!--PageBreak--> apex truncate, at base broadly joined to dorsal 1/2 of mesoventral process; mesoventral process directed caudad, broadly truncate, slightly shorter than length of mesolateral process. Inferior appendage in lateral view long, slender; dorsolateral flange low, protruding as rounded triangle, without caudomesal spine; mesoventral spine present, narrow, in lateral view acute, positioned well basad; in ventral view inferior appendage narrowly triangular; mesoventral spine hidden. Phallobase very short; in lateral view apicoventral projection very broad, much shorter than diameter of apical diameter of phallobase apex, with 2 points; endothecal sclerotic band broad, ending in 2-prong hook; endothecal spines absent; phallotremal sclerite wide in dorsal aspect. Subphallic sclerite Y-shaped, arms long, pedicel short, broad; narrow in lateral view, ventrally somewhat broadened.</p><fig id="F17" position="float" orientation="portrait"><label>Figure 17.</label><caption><p><tp:taxon-name>Polycentropus cipoensis</tp:taxon-name> sp. n. Male genitalia: <bold>A</bold> lateral <bold>B</bold> dorsal <bold>C</bold> ventral <bold>D</bold> inferior appendages, caudal <bold>E</bold> phallus, lateral <bold>F</bold> phallus, dorsal <bold>G</bold> phallobase, caudal <bold>H</bold> subphallic sclerite, caudal.</p></caption><graphic xmlns:xlink="http://www.w3.org/1999/xlink" xlink:href="ZooKeys-076-001-g017.jpg" position="float" orientation="portrait" xlink:type="simple"/></fig></sec></tp:treatment-sec><tp:treatment-sec sec-type="Holotype male"><title>Holotype male</title><p><bold>: BRAZIL: Minas Gerais:</bold> Serra do Cipó, caminho da usina, 7.vii.1974, Froehlich, Shimizu, Carvalho (UMSP000131243) (in alcohol) (MZUSP).</p></tp:treatment-sec><tp:treatment-sec sec-type="Paratypes"><title>Paratypes:</title><p><bold>BRAZIL: Minas Gerais:</bold> same data as holotype, except, km 110, 24.iv.1975, Froehlich, Carvalho, Shimizu, 1 male (in alcohol) (NMNH); Serra do Cipó, caminho da usina, Rio Capivara, 22.ix.1976, CGF, MAJC, GYS, 1 male, 1 female (in alcohol) (NMNH); same, except 18.xii.1973, Froehlich, 2 males (in alcohol) (NMNH); same, except 18.xii.1974, Froehlich, 1 male (in alcohol) (NMNH); same, except 18.iv.1975, Froehlich, 2 males, 4 females, (in alcohol) (NMNH); same, except afluente Rio Capivara, 19.iv.1975, Froehlich, Carvalho, Shimizu, 6 males, 2 females (in alcohol) (NMNH); Serra do Cipó, Cardeal Mota, Cachoeira Veu da Noiva, 19°18.912'S, 43°36.260'W, 800 m, 12.xi.2001, Holzenthal, Amarante, Blahnik, Paprocki, 8 males (UMSP), 1 male (in alcohol) (UMSP); Serra do Cipó, trib. to Rio Capivara, 19°14.396'S, 43°34.939'W, 1000 m, 18.ii.1998, Holzenthal &amp; Paprocki, 1 male (MZUSP); Serra do Cipó, Mãe d’Agua, Chapeu do Sol, 19°18.807'S, 43°35.665'W, 1000 m, 17.ii.1998, Holzenthal &amp; Paprocki, 1 male, 1 female (UFBA), 1 male, 1 female (UFRJ); km 110, Chapeu do Sol, á luz, 21.xii.1974, 1 male (NMNH); <bold>São Paulo:</bold> Altinópolis, Fazenda São João da Mata, Rio Baguassu, 21°00.588'S, 47°28.900'W, 745 m, 19–21.xi.2003, Holzenthal, Paprocki, Calor, 1 male (MZUSP).</p></tp:treatment-sec><tp:treatment-sec sec-type="Etymology"><title>Etymology.</title><p>Named for Serra do Cipó, the mountain range where the species was collected.</p></tp:treatment-sec><ref-list><ref id="B7"><mixed-citation xmlns:xlink="http://www.w3.org/1999/xlink" xlink:type="simple"><person-group><name name-style="western"><surname>Hamilton</surname><given-names>SW</given-names></name></person-group> (<year>1986</year>)<source> Systematics and biogeography of the New World <italic>Polycentropus sensu lato</italic> (Trichoptera: Polycentropodidae)</source>. PhD dissertation, <publisher-loc>Clemson, South Carolina, United States</publisher-loc>: <publisher-name>Clemson University</publisher-name>.</mixed-citation></ref></ref-list></tp:taxon-treatment>
