# Supplementary material for: Twenty-four new species of Polycentropus (Trichoptera, Polycentropodidae) from Brazil
Source: Zookeys. 2011 Jan 19;(76):1–53. doi: 10.3897/zookeys.76.790 (PMC3088051; doi:10.3897/zookeys.76.790)
Supplement: XML Treatment for Polycentropus verruculus [file zookeys.76.790-treatment18.xml]

<!DOCTYPE tp:taxon-treatment
  PUBLIC "-//TaxonX//DTD Taxonomic Treatment Publishing DTD v0 20100105//EN" "tax-treatment-NSO.dtd">
<tp:taxon-treatment xmlns:tp="http://www.plazi.org/taxpub"><tp:treatment-meta><mixed-citation publication-type="journal"><person-group><name><surname>Hamilton</surname><given-names>Steven W.</given-names></name><name><surname>Holzenthal</surname><given-names>Ralph W.</given-names></name></person-group><article-title>Twenty-four new species of <italic>Polycentropus</italic> (Trichoptera, Polycentropodidae) from Brazil</article-title><source>Zookeys</source><day>19</day><month>1</month><year>2011</year><volume>2011</volume><issue>76</issue><fpage>1</fpage><lpage>53</lpage><pub-id pub-id-type="doi">10.3897/zookeys.76.790</pub-id></mixed-citation></tp:treatment-meta><tp:nomenclature><tp:taxon-name>
                        <tp:taxon-name-part taxon-name-part-type="genus">Polycentropus</tp:taxon-name-part>
                        <tp:taxon-name-part taxon-name-part-type="species">verruculus</tp:taxon-name-part>
                    		<object-id xmlns:xlink="http://www.w3.org/1999/xlink" xlink:type="simple">urn:lsid:zoobank.org:act:E3AF8858-68AA-457D-BEE3-4BFFAEA60AF2</object-id>
                    </tp:taxon-name><tp:taxon-authority>Hamilton &amp; Holzenthal</tp:taxon-authority><tp:taxon-status xmlns:xlink="http://www.w3.org/1999/xlink" xlink:type="simple">sp. n.</tp:taxon-status><xref ref-type="fig" rid="F18">Fig. 18</xref></tp:nomenclature><tp:treatment-sec sec-type="Description"><title>Description.</title><p>A member of the <italic>jorgenseni</italic> species complex, <tp:taxon-name>Polycentropus verruculus</tp:taxon-name> sp. n.is separated from others of this complex by the straight, blade-like intermediate appendage, the setose lateral knob on the mesolateral process of preanal appendage, and the very compact inferior appendage with its apicomesal tooth. Like <tp:taxon-name>Polycentropus cipoensis</tp:taxon-name>, the apicoventral process of the phallobase is broad and apically emarginated, but in <tp:taxon-name>Polycentropus verruculus</tp:taxon-name> sp. n. the process is much longer and the emargination v-shaped.</p><sec sec-type="Adult"><title>Adult.</title><p>Length of forewing (male) 5.5 mm. Body pale brown to yellow; dorsum of head and thorax brown, clothed with long, erect brown setae; base of forewing with long, erect black setae, general vestiture of forewing with fine brown setae and many patches of pale setae scattered over surface; legs stramineous.<!--PageBreak--></p></sec><sec sec-type="Male"><title>Male.</title><p>Genitalia as in <xref ref-type="fig" rid="F18">Fig. 18</xref>. Sternum IX in lateral view trapezoidal, slightly greater than 1/2 height of segment VIII; in ventral view slightly trapezoidal, anterior corners very sharply rounded, sides slightly convex, anterior margin moderately concave, posterior margin slightly concave with small, shallow convex medial region. Terga IX + X mostly membranous with light dorsal sclerotization basally; with numerous scattered minute spicules and several long, slender setae. Intermediate appendage straight, moderate elongate, length equal to height of sternum IX, basal region simple, not expanded; in dorsal view with basal 2/3 blade-like, apical 1/3 narrowed abruptly, apex acute. Mesolateral process of preanal appendage short, apex rounded, laterally with laterally-directed, setose, bulbous lobe. Mesoventral process of preanal appendage absent. Inferior appendage in lateral view short, quadrate; dorsolateral flange low, slightly rounded dorsally, with broad caudomesal spine, hidden in lateral view; mesoventral spine absent; in ventral view inferior appendage rhomboidal, broadest apically, caudomesal spine partially hidden, obtusely pointed. Phallobase moderately elongate; in lateral view apicoventral projection very broad, slightly longer than apical diameter of phallobase apex, with 2 points; separated by mesal v-shaped notch over apical 1/3; endothecal sclerotic band very broad, becoming less sclerotized apically; endothecal spines absent; phallotremal sclerite narrow in dorsal aspect. Subphallic sclerite U-shaped, arms short, pedicel absent; narrow in lateral view, ventrally somewhat broadened.</p><fig id="F18" position="float" orientation="portrait"><label>Figure 18.</label><caption><p><tp:taxon-name>Polycentropus verruculus</tp:taxon-name> sp. n. Male genitalia: <bold>A</bold> lateral <bold>B</bold> dorsal <bold>C</bold> ventral <bold>D</bold> inferior appendages, caudal <bold>E</bold> phallus, lateral <bold>F</bold> phallus, dorsal <bold>G</bold> phallobase, caudal <bold>H</bold> subphallic sclerite, caudal.</p></caption><graphic xmlns:xlink="http://www.w3.org/1999/xlink" xlink:href="ZooKeys-076-001-g018.jpg" position="float" orientation="portrait" xlink:type="simple"/></fig></sec></tp:treatment-sec><tp:treatment-sec sec-type="Holotype male"><title>Holotype male:</title><p><bold>BRAZIL: Minas Gerais:</bold> Rio Guanhães, downstream from Salto Grande dam, 19°06.289'S, 42°42.635'W, 20.x.1998, Paprocki (UMSP000046608) (MZUSP).</p></tp:treatment-sec><tp:treatment-sec sec-type="Paratype"><title>Paratype:</title><p><bold>BRAZIL: São Paulo:</bold> Altinópolis, Fazenda Sáo João da Mata, Rio Baguassu, 21°00.588'S, 47°28.900'W, 745 m, 19–21.xi.2003, Holzenthal, Paprocki, Calor, 1 male (UMSP)</p></tp:treatment-sec><tp:treatment-sec sec-type="Etymology"><title>Etymology.</title><p>Diminutive form of the Latin word for wart, in reference to the wart-like structure on the preanal appendage.</p></tp:treatment-sec></tp:taxon-treatment>
