# Supplementary material for: Twenty-four new species of Polycentropus (Trichoptera, Polycentropodidae) from Brazil
Source: Zookeys. 2011 Jan 19;(76):1–53. doi: 10.3897/zookeys.76.790 (PMC3088051; doi:10.3897/zookeys.76.790)
Supplement: XML Treatment for Polycentropus acinaciformis [file zookeys.76.790-treatment19.xml]

<!DOCTYPE tp:taxon-treatment
  PUBLIC "-//TaxonX//DTD Taxonomic Treatment Publishing DTD v0 20100105//EN" "tax-treatment-NSO.dtd">
<tp:taxon-treatment xmlns:tp="http://www.plazi.org/taxpub"><tp:treatment-meta><mixed-citation publication-type="journal"><person-group><name><surname>Hamilton</surname><given-names>Steven W.</given-names></name><name><surname>Holzenthal</surname><given-names>Ralph W.</given-names></name></person-group><article-title>Twenty-four new species of <italic>Polycentropus</italic> (Trichoptera, Polycentropodidae) from Brazil</article-title><source>Zookeys</source><day>19</day><month>1</month><year>2011</year><volume>2011</volume><issue>76</issue><fpage>1</fpage><lpage>53</lpage><pub-id pub-id-type="doi">10.3897/zookeys.76.790</pub-id></mixed-citation></tp:treatment-meta><tp:nomenclature><tp:taxon-name>
                        <tp:taxon-name-part taxon-name-part-type="genus">Polycentropus</tp:taxon-name-part>
                        <tp:taxon-name-part taxon-name-part-type="species">acinaciformis</tp:taxon-name-part>
                    		<object-id xmlns:xlink="http://www.w3.org/1999/xlink" xlink:type="simple">urn:lsid:zoobank.org:act:17FF73EC-0951-40D8-AF4C-3094BAE1B8A8</object-id>
                    </tp:taxon-name><tp:taxon-authority>Hamilton &amp; Holzenthal</tp:taxon-authority><tp:taxon-status xmlns:xlink="http://www.w3.org/1999/xlink" xlink:type="simple">sp. n.</tp:taxon-status><xref ref-type="fig" rid="F19">Fig. 19</xref></tp:nomenclature><tp:treatment-sec sec-type="Description"><title>Description.</title><p><tp:taxon-name>Polycentropus acinaciformis</tp:taxon-name> sp. n.appears to belong to the <italic>jorgenseni</italic> species complex based on the presence of the apicoventral process of the phallobase and the endothecal sclerotic band, but it lacks the intermediate appendages and there is no evidence of the subphallic sclerite. The decurved, blade-like mesolateral process of the preanal appendage as well as the shape of the inferior appendage and the claw-like process in the endotheca distinguish this species from other Neotropical <tp:taxon-name>Polycentropus</tp:taxon-name>.</p><sec sec-type="Adult"><title>Adult.</title><p>Length of forewing (male) 6.5 mm. Body brown; dorsum of head and thorax brown, clothed with long, erect dark setae; base of forewing with long, erect dark setae, general vestiture of forewing with fine brown setae (in alcohol); legs brown.</p></sec><sec sec-type="Male"><title>Male.</title><p><!--PageBreak-->Genitalia as in <xref ref-type="fig" rid="F19">Fig. 19</xref>. Sternum IX in lateral view broadly subtriangular to oval, about 2/3 height of segment VIII; in ventral view slightly trapezoidal, anterior corners very sharply rounded, sides slightly constricted mesally, anterior margin moderately concave, posterior margin shallowly concave. Terga IX + X membranous. Intermediate<!--PageBreak--> appendage absent. Mesolateral process of preanal appendage very long, broadest at midpoint, apex acuminate, at base narrowly joined to dorsal portion of mesoventral process; mesoventral process directed ventrocaudad, digitate, less than 1/4 length of mesolateral process. Inferior appendage in lateral view short, quadrate; dorsolateral flange very low, straight dorsally, with prominent caudomesal spine, exposed in lateral view; mesoventral spine absent; in ventral view inferior appendage broad basally, slender, tapering apically, caudomesal spine prominent, acute. Phallobase moderately elongate; in lateral view apicoventral projection narrow, approximately equal to apical diameter of phallobase apex, with 1 point; endothecal sclerotic band broad, ending in 2 recurved hooks; endothecal spines absent; phallotremal sclerite wide in dorsal aspect. Subphallic sclerite absent.</p><fig id="F19" position="float" orientation="portrait"><label>Figure 19.</label><caption><p><tp:taxon-name>Polycentropus acinaciformis</tp:taxon-name> sp. n. Male genitalia: <bold>A</bold> lateral <bold>B</bold> dorsal <bold>C</bold> ventral <bold>D</bold> inferior appendages, caudal <bold>E</bold> phallus, lateral <bold>F</bold> phallus, dorsal.</p></caption><graphic xmlns:xlink="http://www.w3.org/1999/xlink" xlink:href="ZooKeys-076-001-g019.jpg" position="float" orientation="portrait" xlink:type="simple"/></fig></sec></tp:treatment-sec><tp:treatment-sec sec-type="Holotype male"><title>Holotype male:</title><p><bold>BRAZIL: Minas Gerais:</bold> Serra do Cipó, Capão da Mata, 19°19.347'S, 43°32.249'W, 1170 m, 13–14.ii.1998, Holzenthal &amp; Paprocki (UMSP000033119) (MZUSP).</p></tp:treatment-sec><tp:treatment-sec sec-type="Paratype"><title>Paratype:</title><p><bold>BRAZIL: Minas Gerais:</bold> Parque Estadual do Rio Preto, trib to Rio Preto, 18°06.879'S, 43°20.595'W, 700 m, 20.v.1998, Holzenthal &amp; Paprocki, 1 male (UMSP).</p></tp:treatment-sec><tp:treatment-sec sec-type="Etymology"><title>Etymology.</title><p>From the Latin words <italic>acinaces</italic> (Greek <italic>akinakes</italic>) for scimitar and <italic>forma</italic> for shape, in reference to the sword-like shape of the mesolateral process of the preanal appendage.</p></tp:treatment-sec></tp:taxon-treatment>
