# Supplementary material for: Twenty-four new species of Polycentropus (Trichoptera, Polycentropodidae) from Brazil
Source: Zookeys. 2011 Jan 19;(76):1–53. doi: 10.3897/zookeys.76.790 (PMC3088051; doi:10.3897/zookeys.76.790)
Supplement: XML Treatment for Polycentropus rosalysae [file zookeys.76.790-treatment20.xml]

<!DOCTYPE tp:taxon-treatment
  PUBLIC "-//TaxonX//DTD Taxonomic Treatment Publishing DTD v0 20100105//EN" "tax-treatment-NSO.dtd">
<tp:taxon-treatment xmlns:tp="http://www.plazi.org/taxpub"><tp:treatment-meta><mixed-citation publication-type="journal"><person-group><name><surname>Hamilton</surname><given-names>Steven W.</given-names></name><name><surname>Holzenthal</surname><given-names>Ralph W.</given-names></name></person-group><article-title>Twenty-four new species of <italic>Polycentropus</italic> (Trichoptera, Polycentropodidae) from Brazil</article-title><source>Zookeys</source><day>19</day><month>1</month><year>2011</year><volume>2011</volume><issue>76</issue><fpage>1</fpage><lpage>53</lpage><pub-id pub-id-type="doi">10.3897/zookeys.76.790</pub-id></mixed-citation></tp:treatment-meta><tp:nomenclature><tp:taxon-name>
                        <tp:taxon-name-part taxon-name-part-type="genus">Polycentropus</tp:taxon-name-part>
                        <tp:taxon-name-part taxon-name-part-type="species">rosalysae</tp:taxon-name-part>
                    		<object-id xmlns:xlink="http://www.w3.org/1999/xlink" xlink:type="simple">urn:lsid:zoobank.org:act:0B5B67EF-553D-4B71-B96A-A98472BB2CBC</object-id>
                    </tp:taxon-name><tp:taxon-authority>Hamilton &amp; Holzenthal</tp:taxon-authority><tp:taxon-status xmlns:xlink="http://www.w3.org/1999/xlink" xlink:type="simple">sp. n.</tp:taxon-status><xref ref-type="fig" rid="F20">Fig. 20</xref></tp:nomenclature><tp:treatment-sec sec-type="Description"><title>Description.</title><p><tp:taxon-name>Polycentropus rosalysae</tp:taxon-name> sp. n.is most similar to <tp:taxon-name>Polycentropus amphirhamphus</tp:taxon-name> sp. n. Both lack the intermediate appendage and have an ovoid inferior appendage with apicomesal spine, large triangular mesoventral process of the preanal appendage, and a strongly bifurcate apicomesal process of the phallobase. This species has the sclerotic endothecal band and the apicoventral process of the phallobase is broadly divided to its base. Further, the mesoventral process of the preanal appendage is broadly triangular and its mesolateral process is nearly square. These characters render it distinct from <tp:taxon-name>Polycentropus amphirhamphus</tp:taxon-name> sp. n. and other Neotropical <tp:taxon-name>Polycentropus</tp:taxon-name>.</p><sec sec-type="Adult"><title>Adult.</title><p>Length of forewing (male) 6.5 mm. Body brown; dorsum of head and thorax brown, clothed with long, erect brown setae; base of forewing with long, erect brown setae, general vestiture of forewing with fine brown setae and many patches of pale setae scattered over surface; legs stramineous.</p></sec><sec sec-type="Male"><title>Male.</title><p>Genitalia as in <xref ref-type="fig" rid="F20">Fig. 20</xref>. Sternum IX in lateral view broadly subtriangular to oval, about 3/4 height of segment VIII; in ventral view trapezoidal, anterior corners very sharply rounded, sides very slightly constricted mesally, anterior margin deeply concave, posterior margin slightly concave with small, shallow convex medial region. Terga IX + X membranous. Intermediate appendage absent. Mesolateral process of preanal appendage short, apex broadly truncate, at base broadly joined to <!--PageBreak-->mesoventral process; mesoventral process directed caudad, broadly triangular, equal in length to mesolateral process. Inferior appendage in lateral view short, generally oval; dorsolateral flange low, rounded dorsally, with prominent caudomesal spine, slightly exposed in lateral view; mesoventral spine present, narrow, in lateral view acute, positioned medially; in ventral view inferior appendage quadrate, caudomesal spine mostly hidden, acute; mesoventral spine hidden. Phallobase very short; with paired apicolateral, spur-like, decurved processes on each side of phallobase<!--PageBreak--> apex; endothecal sclerotic band narrow, becoming less sclerotized, broadened apically; endothecal spines absent; phallotremal sclerite wide in dorsal aspect. Subphallic sclerite absent.</p><fig id="F20" position="float" orientation="portrait"><label>Figure 20.</label><caption><p><tp:taxon-name>Polycentropus rosalysae</tp:taxon-name> sp. n. Male genitalia: <bold>A</bold> lateral <bold>B</bold> dorsal <bold>C</bold> ventral <bold>D</bold> inferior appendages, caudal <bold>E</bold> phallus, lateral <bold>F</bold> phallus, dorsal.</p></caption><graphic xmlns:xlink="http://www.w3.org/1999/xlink" xlink:href="ZooKeys-076-001-g020.jpg" position="float" orientation="portrait" xlink:type="simple"/></fig></sec></tp:treatment-sec><tp:treatment-sec sec-type="Holotype male"><title>Holotype male:</title><p><bold>BRAZIL: São Paulo:</bold> Parque Estadual de Campos do Jordão, Rio Galharada, 22°41.662'S, 45°27.783'W, 1530 m, 4–5.iii.1996, Holzenthal &amp; Guahyba (UMSP000035686) (MZUSP).</p></tp:treatment-sec><tp:treatment-sec sec-type="Etymology"><title>Etymology.</title><p>Named with great honor for the late Dr. Rosalys Guahyba, whose friendship and help were instrumental in advancing our study of the Brazilian caddisfly fauna.</p></tp:treatment-sec></tp:taxon-treatment>
