# Supplementary material for: Twenty-four new species of Polycentropus (Trichoptera, Polycentropodidae) from Brazil
Source: Zookeys. 2011 Jan 19;(76):1–53. doi: 10.3897/zookeys.76.790 (PMC3088051; doi:10.3897/zookeys.76.790)
Supplement: XML Treatment for Polycentropus amphirhamphus [file zookeys.76.790-treatment21.xml]

<!DOCTYPE tp:taxon-treatment
  PUBLIC "-//TaxonX//DTD Taxonomic Treatment Publishing DTD v0 20100105//EN" "tax-treatment-NSO.dtd">
<tp:taxon-treatment xmlns:tp="http://www.plazi.org/taxpub"><tp:treatment-meta><mixed-citation publication-type="journal"><person-group><name><surname>Hamilton</surname><given-names>Steven W.</given-names></name><name><surname>Holzenthal</surname><given-names>Ralph W.</given-names></name></person-group><article-title>Twenty-four new species of <italic>Polycentropus</italic> (Trichoptera, Polycentropodidae) from Brazil</article-title><source>Zookeys</source><day>19</day><month>1</month><year>2011</year><volume>2011</volume><issue>76</issue><fpage>1</fpage><lpage>53</lpage><pub-id pub-id-type="doi">10.3897/zookeys.76.790</pub-id></mixed-citation></tp:treatment-meta><tp:nomenclature><tp:taxon-name>
                        <tp:taxon-name-part taxon-name-part-type="genus">Polycentropus</tp:taxon-name-part>
                        <tp:taxon-name-part taxon-name-part-type="species">amphirhamphus</tp:taxon-name-part>
                    		<object-id xmlns:xlink="http://www.w3.org/1999/xlink" xlink:type="simple">urn:lsid:zoobank.org:act:A34C4195-7E85-4C32-B6F9-D80E6FC44C5F</object-id>
                    </tp:taxon-name><tp:taxon-authority>Hamilton &amp; Holzenthal</tp:taxon-authority><tp:taxon-status xmlns:xlink="http://www.w3.org/1999/xlink" xlink:type="simple">sp. n.</tp:taxon-status><xref ref-type="fig" rid="F21">Fig. 21</xref><tp:nomenclature-citation-list><tp:nomenclature-citation><tp:taxon-name>Polycentropus</tp:taxon-name><comment> new species 8 <xref ref-type="bibr" rid="B7">Hamilton 1986</xref>: 149–150, 244; Fig. 7.1.</comment></tp:nomenclature-citation></tp:nomenclature-citation-list></tp:nomenclature><tp:treatment-sec sec-type="Description"><title>Description.</title><p>This new species is similar to <tp:taxon-name>Polycentropus rosalysae</tp:taxon-name> in the general shape of the preanal and inferior appendages, lack of intermediate appendage, and the bifurcate apicomesal process of phallobase. The strongly bifurcate and extreme elongation of the apicomesal process of phallobase is the most distinctive feature of <tp:taxon-name>Polycentropus amphirhamphus</tp:taxon-name> sp. n., separating if from all other Neotropical <tp:taxon-name>Polycentropus</tp:taxon-name>. Additionally, the inferior appendage lacks the mesoventral spine seen in <tp:taxon-name>Polycentropus rosalysae</tp:taxon-name> and has a narrower mesoventral process and more ovoid mesolateral process of the preanal appendage compared to that species.</p><sec sec-type="Adult"><title>Adult.</title><p>Length of forewing (male) 5.7–6.6 mm. Body pale brown to yellow; dorsum of head and thorax brown; with long, erect setae, area of long, pale setae on vertex of head, darker on thorax; base of forewing with long, erect dark setae, general vestiture of forewing with fine brown setae and many patches of pale setae scattered over surface; legs brown.</p></sec><sec sec-type="Male"><title>Male.</title><p>Genitalia as in <xref ref-type="fig" rid="F21">Fig. 21</xref>. Sternum IX in lateral view teardrop-shaped, about 2/3 height of segment VIII; anterior corners broadly rounded, sides very slightly constricted mesally, anteriorly, anterior margin moderately concave, posterior margin slightly concave with small, shallow convex medial region. Terga IX + X membranous. Intermediate appendage absent. Mesolateral process of preanal appendage short, apex broadly triangular, at base broadly joined to dorsal 2/3 of mesoventral process; mesoventral process directed caudad, very broad basally, narrowing rapidly to slender process, slightly exceeding length of mesolateral process. Inferior appendage in lateral view short, generally round; dorsolateral flange low, rounded dorsally, with prominent caudomesal spine, partially exposed in lateral view; mesoventral spine absent; in ventral view inferior appendage approximately oval, caudomesal spine prominent, rounded. Phallobase moderately elongate; with paired apicolateral, blade-like, decurved processes on each side of slightly compressed phallobase apex; endothecal sclerotic band <!--PageBreak-->absent; endothecal spines absent; phallotremal sclerite narrow in dorsal aspect. Subphallic sclerite absent.</p><fig id="F21" position="float" orientation="portrait"><label>Figure 21.</label><caption><p><tp:taxon-name>Polycentropus amphirhamphus</tp:taxon-name> sp. n. Male genitalia: <bold>A</bold> lateral <bold>B</bold> dorsal <bold>C</bold> ventral <bold>D</bold> inferior appendages, caudal <bold>E</bold> phallus, lateral <bold>F</bold> phallus, dorsal.</p></caption><graphic xmlns:xlink="http://www.w3.org/1999/xlink" xlink:href="ZooKeys-076-001-g021.jpg" position="float" orientation="portrait" xlink:type="simple"/></fig></sec></tp:treatment-sec><tp:treatment-sec sec-type="Holotype male"><title>Holotype male:</title><p><bold>BRAZIL: Rio de Janeiro:</bold> Nova Friburgo, municipal water supply, 950 m, 20.iv.1977, C.M. &amp; O.S. Flint, Jr. (UMSP000131231) (in alcohol). (NMNH).<!--PageBreak--></p></tp:treatment-sec><tp:treatment-sec sec-type="Paratypes"><title>Paratypes:</title><p><bold>BRAZIL:</bold> same data as holotype, 1 male (in alcohol) (NMNH); same, except 24.iv.1977, 1 male (NMNH); <bold>Santa Catarina:</bold> Urubici, Morro da Igreja, Cachoeira Veu da Noiva, 28°04.595'S, 49°31.090'W, 1300 m, 5.iii.1998, Holzenthal, Froehlich, Paprocki, 2 males; <bold>São Paulo:</bold> Parque Estadual de Campos do Jordão, Rio Galharada, 22°41.662'S, 45°27.783'W, 1530 m, 13–15.ix.2002, Blahnik, Prather, Melo, Huamantinco, 6 males (UMSP), 1 male (in alcohol) (MZUSP); Estação Biológica Boraceia, Rio Venerando, 23°39.185'S, 45°53.414'W, 850 m, Blahnik, Prather, Melo, Froehlich, Silva, 1 male (in alcohol) (UMSP).</p></tp:treatment-sec><tp:treatment-sec sec-type="Etymology"><title>Etymology.</title><p>From the Greek <italic>amphi</italic> for double and <italic>rhamphos</italic> for a curving beak or bill, in reference to the long, paired beaklike processes on the phallobase of the male genitalia.</p></tp:treatment-sec><ref-list><ref id="B7"><mixed-citation xmlns:xlink="http://www.w3.org/1999/xlink" xlink:type="simple"><person-group><name name-style="western"><surname>Hamilton</surname><given-names>SW</given-names></name></person-group> (<year>1986</year>)<source> Systematics and biogeography of the New World <italic>Polycentropus sensu lato</italic> (Trichoptera: Polycentropodidae)</source>. PhD dissertation, <publisher-loc>Clemson, South Carolina, United States</publisher-loc>: <publisher-name>Clemson University</publisher-name>.</mixed-citation></ref></ref-list></tp:taxon-treatment>
