# Supplementary material for: Twenty-four new species of Polycentropus (Trichoptera, Polycentropodidae) from Brazil
Source: Zookeys. 2011 Jan 19;(76):1–53. doi: 10.3897/zookeys.76.790 (PMC3088051; doi:10.3897/zookeys.76.790)
Supplement: XML Treatment for Polycentropus inusitatus [file zookeys.76.790-treatment23.xml]

<!DOCTYPE tp:taxon-treatment
  PUBLIC "-//TaxonX//DTD Taxonomic Treatment Publishing DTD v0 20100105//EN" "tax-treatment-NSO.dtd">
<tp:taxon-treatment xmlns:tp="http://www.plazi.org/taxpub"><tp:treatment-meta><mixed-citation publication-type="journal"><person-group><name><surname>Hamilton</surname><given-names>Steven W.</given-names></name><name><surname>Holzenthal</surname><given-names>Ralph W.</given-names></name></person-group><article-title>Twenty-four new species of <italic>Polycentropus</italic> (Trichoptera, Polycentropodidae) from Brazil</article-title><source>Zookeys</source><day>19</day><month>1</month><year>2011</year><volume>2011</volume><issue>76</issue><fpage>1</fpage><lpage>53</lpage><pub-id pub-id-type="doi">10.3897/zookeys.76.790</pub-id></mixed-citation></tp:treatment-meta><tp:nomenclature><tp:taxon-name>
                        <tp:taxon-name-part taxon-name-part-type="genus">Polycentropus</tp:taxon-name-part>
                        <tp:taxon-name-part taxon-name-part-type="species">inusitatus</tp:taxon-name-part>
                    		<object-id xmlns:xlink="http://www.w3.org/1999/xlink" xlink:type="simple">urn:lsid:zoobank.org:act:C77C7962-C590-416E-8017-3ADA378D8011</object-id>
                    </tp:taxon-name><tp:taxon-authority>Hamilton &amp; Holzenthal</tp:taxon-authority><tp:taxon-status xmlns:xlink="http://www.w3.org/1999/xlink" xlink:type="simple">sp. n.</tp:taxon-status><xref ref-type="fig" rid="F23">Fig. 23</xref><tp:nomenclature-citation-list><tp:nomenclature-citation><tp:taxon-name>Polycentropus</tp:taxon-name><comment> new species 9 <xref ref-type="bibr" rid="B7">Hamilton 1986</xref>: 140–142, 239; Fig. 6.45.</comment></tp:nomenclature-citation></tp:nomenclature-citation-list></tp:nomenclature><tp:treatment-sec sec-type="Description"><title>Description.</title><p><tp:taxon-name>Polycentropus inusitatus</tp:taxon-name> sp. n.is most similar to <tp:taxon-name>Polycentropus cachoeira</tp:taxon-name>, but may be differentiated from it by the absence of the endothecal sclerotic band, the divided apicoventral process of the phallobase, and the shorter mesoventral process of the preanal appendage.</p><sec sec-type="Adult"><title>Adult.</title><p>Length of forewing (male) 5.5–5.8 mm. Body brown; dorsum of head and thorax dark brown; forewings nearly denuded, membrane pale brown with white areas at <italic>r-m</italic>, <italic>m</italic>, <italic>m-cu</italic> crossveins (in alcohol); legs paler apically.</p></sec><sec sec-type="Male"><title>Male.</title><p>Genitalia as in <xref ref-type="fig" rid="F23">Fig. 23</xref>. Sternum IX in lateral view trapezoidal, about 2/3 height of segment VIII; in ventral view slightly trapezoidal, anterior corners nearly angular, sides constriction anteriorly, anterior margin nearly straight, posterior margin slightly concave with very broad, shallow convex medial region. Terga IX + X membranous. Intermediate appendage absent. Mesolateral process of preanal appendage short, apex rounded, shorter ventrally, at base broadly joined to mesoventral process; mesoventral process directed caudad, broadly truncate, about 1/2 length of mesolateral process. Inferior appendage in lateral view moderately long, rhomboidal; dorsolateral flange low, straight dorsally, with prominent caudomesal spine, exposed in lateral view; mesoventral spine absent; in ventral view inferior appendage rhomboidal, caudomesal spine prominent, acute. Phallobase short; in lateral view apicoventral projection broad, slightly shorter than diameter of apical diameter of phallobase apex, with 2 points; separated by narrow mesal split dividing apical 1/2; endothecal sclerotic band absent; with pair of large endothecal spines; phallotremal sclerite narrow in dorsal aspect. Subphallic sclerite U-shaped, arms long, pedicel absent; very narrow in lateral view.</p><fig id="F23" position="float" orientation="portrait"><label>Figure 23.</label><caption><p><tp:taxon-name>Polycentropus inusitatus</tp:taxon-name> sp. n. Male genitalia: <bold>A</bold> lateral <bold>B</bold> dorsal <bold>C</bold> ventral <bold>D</bold> phallus, lateral <bold>E</bold> phallus, dorsal <bold>F</bold> subphallic sclerite, caudal.</p></caption><graphic xmlns:xlink="http://www.w3.org/1999/xlink" xlink:href="ZooKeys-076-001-g023.jpg" position="float" orientation="portrait" xlink:type="simple"/></fig></sec></tp:treatment-sec><tp:treatment-sec sec-type="Holotype male"><title>Holotype male:</title><p><bold>BRAZIL: Rio de Janerio:</bold> Brejo da Lapa, Itatiaia, Coll. Museum Nacional, R. J., no date (NMNH).</p></tp:treatment-sec><tp:treatment-sec sec-type="Paratype"><title>Paratype:</title><p>same data as holotype, 1 male (NMNH).</p><p><!--PageBreak-->The holotype and the paratype were sent to the senior author by Luiz S. W. Terra, Estacao Aquicola, Vila do Conde, Portugal.</p></tp:treatment-sec><tp:treatment-sec sec-type="Etymology"><title>Etymology.</title><p>Latin for rare, uncommon, or unusual, in reference to our knowledge of only 2 specimens.</p></tp:treatment-sec><ref-list><ref id="B7"><mixed-citation xmlns:xlink="http://www.w3.org/1999/xlink" xlink:type="simple"><person-group><name name-style="western"><surname>Hamilton</surname><given-names>SW</given-names></name></person-group> (<year>1986</year>)<source> Systematics and biogeography of the New World <italic>Polycentropus sensu lato</italic> (Trichoptera: Polycentropodidae)</source>. PhD dissertation, <publisher-loc>Clemson, South Carolina, United States</publisher-loc>: <publisher-name>Clemson University</publisher-name>.</mixed-citation></ref></ref-list></tp:taxon-treatment>
