# Supplementary material for: Twenty-four new species of Polycentropus (Trichoptera, Polycentropodidae) from Brazil
Source: Zookeys. 2011 Jan 19;(76):1–53. doi: 10.3897/zookeys.76.790 (PMC3088051; doi:10.3897/zookeys.76.790)
Supplement: XML Treatment for Polycentropus paprockii [file zookeys.76.790-treatment24.xml]

<!DOCTYPE tp:taxon-treatment
  PUBLIC "-//TaxonX//DTD Taxonomic Treatment Publishing DTD v0 20100105//EN" "tax-treatment-NSO.dtd">
<tp:taxon-treatment xmlns:tp="http://www.plazi.org/taxpub"><tp:treatment-meta><mixed-citation publication-type="journal"><person-group><name><surname>Hamilton</surname><given-names>Steven W.</given-names></name><name><surname>Holzenthal</surname><given-names>Ralph W.</given-names></name></person-group><article-title>Twenty-four new species of <italic>Polycentropus</italic> (Trichoptera, Polycentropodidae) from Brazil</article-title><source>Zookeys</source><day>19</day><month>1</month><year>2011</year><volume>2011</volume><issue>76</issue><fpage>1</fpage><lpage>53</lpage><pub-id pub-id-type="doi">10.3897/zookeys.76.790</pub-id></mixed-citation></tp:treatment-meta><tp:nomenclature><tp:taxon-name>
                        <tp:taxon-name-part taxon-name-part-type="genus">Polycentropus</tp:taxon-name-part>
                        <tp:taxon-name-part taxon-name-part-type="species">paprockii</tp:taxon-name-part>
                    		<object-id xmlns:xlink="http://www.w3.org/1999/xlink" xlink:type="simple">urn:lsid:zoobank.org:act:E26A63F6-3CC4-4913-96CC-8956F7E65F03</object-id>
                    </tp:taxon-name><tp:taxon-authority>Hamilton &amp; Holzenthal</tp:taxon-authority><tp:taxon-status xmlns:xlink="http://www.w3.org/1999/xlink" xlink:type="simple">sp. n.</tp:taxon-status><xref ref-type="fig" rid="F24">Fig. 24</xref></tp:nomenclature><tp:treatment-sec sec-type="Description"><title>Description.</title><p><tp:taxon-name>Polycentropus paprockii</tp:taxon-name> sp. n. has several characteristics that suggest similarity to the 7 species of the <italic>urubici</italic> cluster. In particular, this similarity is suggested by the shape of the inferior appendage in all aspects, the notched apex of the apicoventral process of the phallobase, and the shape of the preanal appendage in dorsal view.<!--PageBreak--> <tp:taxon-name>Polycentropus paprockii</tp:taxon-name> sp. n.lacks the endothecal sclerotic band, but has 2 prominent endothecal spines, which are not found in these other species. The species also lacks the intermediate appendage and the mesolateral process of the preanal appendage is not digitate as in species of the <italic>urubici</italic> cluster.</p><sec sec-type="Adult"><title>Adult.</title><p>Length of forewing (male) 5–5.5 mm. Body brown; dorsum of head and thorax brown, clothed with long, erect brown setae; base of forewing with long, erect brown setae, general vestiture of forewing with fine brown setae and many patches of pale setae scattered over surface; legs stramineous.</p></sec><sec sec-type="Male"><title>Male.</title><p>Genitalia as in <xref ref-type="fig" rid="F24">Fig. 24</xref>. Sternum IX in lateral view subtriangular, about 2/3 height of segment VIII; in ventral view quadrate, anterior corners broadly rounded, sides slightly constricted posteriorly, anterior margin very shallowly concave, posterior margin moderately concave with small, shallow convex medial region. Terga IX + X membranous. Intermediate appendage absent. Mesolateral process of preanal appendage moderately long, apex triangular, expanded basally, at base broadly joined to dorsal 2/3 of mesoventral process; mesoventral process directed caudad, broadly digitate, about 1/2 length of mesolateral process. Inferior appendage in lateral view moderately long, somewhat triangular; posteroventral margin acute below shallow caudal emargination; dorsolateral flange low, slightly excavated medially, apically tapered to sharp, inturned point, with broad caudomesal spine, exposed in lateral view; mesoventral spine present, broad, in lateral view obtuse, positioned medially; caudomesal spine forming broad triangular base, obtusely pointed; mesoventral spine with apex visible; apex acute. Phallobase very short; in lateral view apicoventral projection moderately broad, slightly shorter than diameter of apical diameter of phallobase apex, with 2 points; separated by shallow median groove; endothecal sclerotic band absent; with pair of large endothecal spines; phallotremal sclerite wide in dorsal aspect. Subphallic sclerite U-shaped, arms long, pedicel short, broad; very narrow in lateral view.</p><fig id="F24" position="float" orientation="portrait"><label>Figure 24.</label><caption><p><tp:taxon-name>Polycentropus paprockii</tp:taxon-name> sp. n. Male genitalia: <bold>A</bold> lateral (inset, variant, inferior appendage, apex) <bold>B</bold> dorsal <bold>C</bold> ventral <bold>D</bold> inferior appendages, caudal <bold>E</bold> phallus, lateral (inset, apicoventral projection of phallobase, caudal) <bold>F</bold> phallus, dorsal <bold>G</bold> subphallic sclerite, caudal.</p></caption><graphic xmlns:xlink="http://www.w3.org/1999/xlink" xlink:href="ZooKeys-076-001-g024.jpg" position="float" orientation="portrait" xlink:type="simple"/></fig></sec></tp:treatment-sec><tp:treatment-sec sec-type="Holotype male"><title>Holotype male:</title><p><bold>BRAZIL: Minas Gerais:</bold> Parque Estadual do Rio Preto, Rio Preto, 18°06.993'S, 43°20.373'W, 650 m, 19.v.1998, Holzenthal &amp; Paprocki (UMSP000033123) (MZUSP).</p></tp:treatment-sec><tp:treatment-sec sec-type="Paratypes"><title>Paratypes:</title><p><bold>BRAZIL: Minas Gerais:</bold> Same data as holotype, 1 male (UMSP); Serra do Cipó, Capão da Mata, 19°19.347'S, 43°32.249'W, 1170 m, 13–14.ii.1998, Holzenthal &amp; Paprocki, 1 male (UFBA); same, except 18°07’50"S, 43°20’15"W, 791 m, 12.x.2000 m, Paprocki, Amarante, Salgado, 1 male, 2 females (in alcohol) (MZUSP); same, except trib. to Rio Preto, 18°06.879'S, 43°20.595'W, 700 m, 14.xi.2001, Holzenthal &amp; Paprocki, 1 male, 1 female (UMSP); spring trib. to Rio Macauba, near Pandeiros, 15°28.637'S, 44°44.627'W, 525 m, Paprocki &amp; Blahnik, 1 male (in alcohol) (UFRJ); Rio São Francisco @ BR 135, 8 km S Januaria, 15°35.823'S, 44°23.396'W, 480 m, Holzenthal, Blahnik, Paprocki, Amarante, 2 males (in alcohol) (UMSP).</p></tp:treatment-sec><tp:treatment-sec sec-type="Etymology"><title>Etymology.</title><p>Named in honor of the collector, Dr. Henrique Paprocki, professor of biology at the Pontifícia Universidade Católica de Minas Gerais, Belo Horizonte, Brazil; in recognition of his contribution to our knowledge of Brazilian caddisflies.</p></tp:treatment-sec></tp:taxon-treatment>
